# Supplementary material for: Qingchang Wenzhong Decoction Prevents the Occurrence of Intestinal Tumors by Regulating Intestinal Microbiota and Gasdermin E
Source: Front Physiol. 2022 Jul 14;13:917323. doi: 10.3389/fphys.2022.917323 (PMC9329543; doi:10.3389/fphys.2022.917323)
Supplement: Supplementary file 3 [file Table1.XLSX]

## Sheet: Figure 1C
Tumor number				Tumor Size				Tumor load
AOM/DSS	Low dose (0.7g/kg)	High dose (1.4g/kg)		AOM/DSS	Low dose (0.7g/kg)	High dose (1.4g/kg)		AOM/DSS	Low dose (0.7g/kg)	High dose (1.4g/kg)
5	2	1		4.97	3.9	3.41		28.94	5.44	3.41
4	0	1		4.5	1.54	2.84		22.66	20.64	2.84
5	4	2		3.32	7.38	2.02		15.91	20.88	3.63
4	5	1		4.91	4.74	1.36		11.22	15.3	1.36
6	5	0		4.96	4.34	1.61		17.62
				4.49	4.18
				4.13	4.04
				3.88	4.33
				3.41	3.99
				5.2	4.91
				4.22	3.61
				2.76	3.15
				2.84	3.54
				2.6	2.87
				2.96	3.63
				2.54	2.11
				2.52
				3.2
				3.99
				4.12
				6.33
				4.9
				4.1
				5.5

## Sheet: Figure 2A
C504					C506					C510					C512					C513
numsampled	0.97	lci	hci		numsampled	0.97	lci	hci		numsampled	0.97	lci	hci		numsampled	0.97	lci	hci		numsampled	0.97	lci	hci
1	1	1	1		1	1	1	1		1	1	1	1		1	1	1	1		1	1	1	1
100	9.37	6	12		100	11.56	8	17		100	9.32	6	13		100	10.45	7	14		100	13.99	10	19
200	12.14	9	16		200	15.85	11	20		200	12.43	9	17		200	13.83	10	17		200	20.55	15	26
300	14.27	10	18		300	19.03	13	24		300	14.62	11	19		300	16.19	13	20		300	25.34	20	30
400	15.89	11	21		400	21.67	16	27		400	16.17	13	20		400	17.95	14	23		400	29.84	24	36
500	17.48	12	23		500	23.82	18	29		500	17.57	14	22		500	19.33	15	24		500	33.78	28	41
600	18.95	13	24		600	25.85	20	32		600	18.9	15	23		600	20.61	17	25		600	37.23	31	44
700	20.4	15	25		700	27.61	22	34		700	20.03	16	24		700	21.76	17	26		700	40.43	31	48
800	21.53	16	27		800	29.05	22	34		800	21.08	17	26		800	22.87	18	28		800	43.21	35	51
900	22.76	18	28		900	30.65	23	36		900	22.1	18	28		900	23.73	19	28		900	46.12	39	54
1000	23.91	19	29		1000	32.13	26	37		1000	23.17	18	28		1000	24.74	20	31		1000	49.17	42	57
1100	25.01	20	31		1100	33.68	27	39		1100	23.95	19	29		1100	25.65	20	32		1100	51.79	43	60
1200	26.02	21	32		1200	34.87	28	41		1200	24.77	19	30		1200	26.53	22	33		1200	54.24	46	62
1300	27	22	33		1300	36.1	29	42		1300	25.36	21	30		1300	27.36	23	33		1300	56.68	48	64
1400	27.96	23	34		1400	37.45	30	44		1400	26.11	21	31		1400	28.01	23	34		1400	59.06	51	66
1500	29.05	24	35		1500	38.54	31	45		1500	26.83	22	32		1500	28.74	24	34		1500	61.25	52	69
1600	30.06	25	36		1600	39.59	31	46		1600	27.48	22	33		1600	29.45	24	35		1600	63.33	55	71
1700	30.93	26	36		1700	40.68	31	48		1700	28.07	22	33		1700	30.34	25	36		1700	65.32	56	73
1800	31.77	26	37		1800	42.11	33	49		1800	28.79	23	35		1800	31.02	25	38		1800	67.27	58	75
1900	32.43	26	37		1900	43.21	34	50		1900	29.56	24	35		1900	31.8	26	39		1900	69.21	61	76
2000	33.17	27	38		2000	44.26	37	52		2000	30.13	25	36		2000	32.26	26	39		2000	71.01	63	77
2100	33.87	28	38		2100	45.34	38	52		2100	30.81	25	38		2100	32.77	26	40		2100	72.94	64	80
2200	34.5	29	40		2200	46.46	39	53		2200	31.36	26	38		2200	33.4	27	40		2200	74.67	67	82
2300	35.11	30	40		2300	47.48	39	54		2300	32.07	27	39		2300	33.95	28	41		2300	76.28	68	84
2400	35.73	30	41		2400	48.44	41	56		2400	32.53	27	39		2400	34.52	29	41		2400	77.83	69	85
2500	36.4	30	41		2500	49.25	42	56		2500	33.1	27	40		2500	35.08	30	41		2500	79.31	71	87
2600	37.08	31	42		2600	50.01	43	57		2600	33.66	28	40		2600	35.75	30	42		2600	80.64	73	88
2700	37.81	33	43		2700	50.96	44	57		2700	34.25	28	40		2700	36.36	31	42		2700	81.9	74	88
2800	38.46	34	43		2800	51.63	44	60		2800	34.76	28	40		2800	36.97	31	43		2800	83.43	76	90
2900	39	34	44		2900	52.46	45	60		2900	35.23	29	40		2900	37.41	32	43		2900	84.82	78	92
3000	39.49	34	44		3000	53.24	46	61		3000	35.62	29	40		3000	37.9	33	43		3000	86.03	78	94
3100	40.07	35	45		3100	54.01	47	62		3100	36.1	30	41		3100	38.33	33	43		3100	87.32	79	94
3200	40.74	36	45		3200	54.76	48	62		3200	36.59	30	42		3200	38.9	34	44		3200	88.62	80	96
3300	41.26	36	46		3300	55.59	49	62		3300	36.97	30	42		3300	39.44	34	44		3300	89.48	83	98
3400	41.78	37	47		3400	56.27	50	63		3400	37.58	31	43		3400	39.87	34	44		3400	90.57	83	99
3500	42.17	37	48		3500	56.86	51	63		3500	38.05	32	43		3500	40.41	34	45		3500	91.69	84	100
3600	42.69	38	48		3600	57.47	52	63		3600	38.46	32	44		3600	40.92	36	45		3600	92.95	86	101
3700	43.09	38	48		3700	58.08	52	64		3700	38.79	33	44		3700	41.42	37	46		3700	94.03	87	102
3800	43.59	38	48		3800	58.76	52	65		3800	39.19	33	45		3800	41.85	37	47		3800	95.1	87	102
3900	44.1	39	50		3900	59.58	53	65		3900	39.62	33	45		3900	42.24	37	47		3900	96.22	89	104
4000	44.55	39	50		4000	60.17	53	66		4000	39.94	33	45		4000	42.79	37	48		4000	97.22	89	105
4100	44.99	39	50		4100	60.79	54	66		4100	40.26	33	45		4100	43.26	38	48		4100	98.09	90	106
4200	45.49	40	51		4200	61.32	55	67		4200	40.52	34	46		4200	43.75	38	48		4200	98.99	92	106
4300	45.98	41	51		4300	61.81	55	68		4300	40.82	34	46		4300	44.23	40	48		4300	100.01	94	106
4400	46.48	42	51		4400	62.47	56	68		4400	41.2	35	46		4400	44.65	40	49		4400	100.92	95	108
4500	46.97	42	51		4500	62.95	57	69		4500	41.58	36	46		4500	45.02	41	50		4500	101.77	96	108
4600	47.39	43	51		4600	63.66	57	69		4600	41.98	36	46		4600	45.4	41	50		4600	102.51	96	110
4700	47.83	43	52		4700	64.38	58	70		4700	42.38	36	46		4700	45.79	41	50		4700	103.37	96	111
4800	48.29	44	53		4800	64.91	60	70		4800	42.77	36	47		4800	46.26	42	51		4800	104.08	96	111
4900	48.64	44	53		4900	65.38	60	70		4900	43.05	36	47		4900	46.63	42	52		4900	104.97	98	112
5000	49.05	45	53		5000	65.92	61	71		5000	43.33	37	47		5000	46.89	43	52		5000	105.7	99	112
5100	49.45	45	54		5100	66.52	61	71		5100	43.63	38	47		5100	47.25	43	52		5100	106.42	100	113
5200	49.92	45	54		5200	67.08	61	71		5200	43.89	39	48		5200	47.59	43	52		5200	107.2	101	114
5300	50.33	45	54		5300	67.65	62	72		5300	44.19	39	48		5300	48.02	44	52		5300	108.01	102	114
5400	50.72	46	54		5400	68.25	63	73		5400	44.52	40	48		5400	48.42	44	52		5400	108.64	102	115
5500	51.29	47	55		5500	68.69	64	73		5500	44.82	40	48		5500	48.8	45	52		5500	109.38	103	115
5600	51.78	48	55		5600	69.16	64	74		5600	45.14	41	48		5600	49.16	45	53		5600	110.09	104	116
5700	52.07	48	55		5700	69.79	64	74		5700	45.55	41	49		5700	49.54	46	53		5700	110.76	105	116
5800	52.48	48	56		5800	70.39	65	74		5800	45.86	41	49		5800	49.9	46	53		5800	111.52	106	117
5900	52.8	49	56		5900	70.92	65	75		5900	46.22	41	49		5900	50.19	46	53		5900	112.11	106	117
6000	53.15	49	56		6000	71.44	66	76		6000	46.49	41	49		6000	50.49	47	54		6000	112.71	107	118
6100	53.43	49	56		6100	71.88	67	76		6100	46.76	43	49		6100	50.79	47	54		6100	113.42	108	118
6200	53.8	50	57		6200	72.32	67	76		6200	47.14	43	50		6200	51.07	48	54		6200	114.12	109	118
6300	54.01	51	57		6300	72.84	68	76		6300	47.41	44	50		6300	51.42	48	54		6300	114.82	109	119
6400	54.41	51	57		6400	73.3	69	77		6400	47.66	44	50		6400	51.7	48	54		6400	115.43	110	119
6500	54.78	51	57		6500	73.78	69	77		6500	47.92	45	50		6500	52.12	48	54		6500	116.07	112	119
6600	55.2	52	58		6600	74.3	70	78		6600	48.12	45	50		6600	52.39	48	55		6600	116.62	112	120
6700	55.63	53	58		6700	74.83	71	78		6700	48.26	46	50		6700	52.78	50	55		6700	117.23	114	120
6800	56.05	54	58		6800	75.38	72	78		6800	48.57	47	50		6800	53.13	50	55		6800	117.89	115	120
6900	56.32	54	58		6900	75.79	72	78		6900	48.88	47	50		6900	53.43	51	55		6900	118.43	116	121
7000	56.63	55	58		7000	76.24	73	78		7000	49.15	48	50		7000	53.68	51	55		7000	118.91	116	121
7100	56.91	55	58		7100	76.69	74	78		7100	49.36	48	50		7100	54.06	52	55		7100	119.7	117	121
7200	57.31	56	58		7200	77.3	76	78		7200	49.61	48	50		7200	54.41	52	55		7200	120.2	118	121
7300	57.73	56	58		7300	77.7	76	78		7300	49.87	49	50		7300	54.67	53	55		7300	120.59	119	121
7378	58	58	58		7378	78	78	78		7378	50	50	50		7378	55	55	55		7378	121	121	121
M534					M547					M601					M604					M647
numsampled	0.97	lci	hci		numsampled	0.97	lci	hci		numsampled	0.97	lci	hci		numsampled	0.97	lci	hci		numsampled	0.97	lci	hci
1	1	1	1		1	1	1	1		1	1	1	1		1	1	1	1		1	1	1	1
100	59.76	51	69		100	63.21	55	71		100	51.45	43	59		100	66.82	58	74		100	61.8	54	70
200	99.47	87	112		200	104.25	93	117		200	84.01	72	95		200	113.03	101	122		200	99.33	87	110
300	132.3	119	144		300	139.13	126	152		300	110.67	97	123		300	150.73	136	163		300	128.86	115	141
400	160.38	149	177		400	170.17	156	184		400	133.73	119	147		400	183.95	170	201		400	154.47	136	170
500	185	172	200		500	198.29	178	213		500	154.3	140	168		500	213.57	198	230		500	177.32	162	192
600	207.76	193	225		600	224.19	205	238		600	173.54	159	190		600	240.17	225	257		600	196.9	180	214
700	227.47	212	242		700	248.3	227	264		700	191.46	174	210		700	264.77	248	283		700	214.81	199	232
800	246.03	233	265		800	271.16	251	287		800	207.95	192	224		800	287.59	273	303		800	232.13	214	252
900	263.36	247	284		900	292.68	272	314		900	223.85	207	243		900	308.25	295	324		900	248.37	228	264
1000	279.8	264	297		1000	313.31	289	334		1000	238.8	222	258		1000	328.88	314	350		1000	263.61	239	279
1100	295.34	279	315		1100	332.63	307	353		1100	252.79	237	269		1100	348.15	330	368		1100	277.52	261	297
1200	310.33	293	326		1200	350.82	326	371		1200	266.3	250	280		1200	366.02	349	386		1200	290.89	274	308
1300	325.07	309	343		1300	369.23	344	390		1300	279.43	260	294		1300	383.51	365	405		1300	304.13	287	322
1400	339.09	320	357		1400	386.94	361	407		1400	291.77	272	307		1400	399.77	381	420		1400	316.77	299	334
1500	352.14	332	368		1500	402.69	378	424		1500	303.12	284	318		1500	415.49	396	435		1500	329.22	312	350
1600	364.9	345	384		1600	419.08	394	438		1600	314.71	297	328		1600	430.42	409	449		1600	341.6	322	361
1700	376.67	354	396		1700	435.09	408	454		1700	326.47	305	344		1700	444.53	425	468		1700	352.64	333	371
1800	388.46	367	407		1800	450.4	422	469		1800	337.29	318	355		1800	458.13	436	484		1800	363.63	345	384
1900	400.14	375	418		1900	465.46	438	487		1900	347.92	328	366		1900	472.48	450	496		1900	375.15	355	396
2000	411.65	393	430		2000	479.82	453	498		2000	358.14	337	377		2000	485.43	463	506		2000	386.06	366	405
2100	422.47	403	440		2100	493.92	468	513		2100	367.95	349	386		2100	497.85	473	522		2100	395.92	377	415
2200	432.93	412	451		2200	507.49	483	528		2200	377.94	355	396		2200	509.99	487	530		2200	406.04	385	426
2300	443.05	422	461		2300	520.91	495	542		2300	387.1	365	404		2300	522.25	501	543		2300	415.92	396	434
2400	452.48	432	472		2400	533.58	510	555		2400	396.25	375	413		2400	533.6	512	552		2400	425.2	408	446
2500	462.38	440	481		2500	545.62	523	568		2500	405.34	387	422		2500	545.08	522	567		2500	435.01	416	457
2600	472.06	448	491		2600	558.1	531	580		2600	413.9	393	432		2600	556.3	531	579		2600	444.29	424	466
2700	481.89	463	502		2700	570.11	544	595		2700	422.16	405	441		2700	567.6	543	588		2700	453.31	434	475
2800	491	471	513		2800	581.99	561	606		2800	430.28	415	449		2800	578.03	555	598		2800	462.46	443	481
2900	499.88	480	519		2900	594.09	574	615		2900	437.84	420	455		2900	588.44	567	610		2900	471.21	453	492
3000	508.76	484	530		3000	605.46	585	625		3000	445.77	428	464		3000	598.99	575	620		3000	479.59	460	498
3100	517.39	495	540		3100	616.62	596	638		3100	453	434	471		3100	608.92	585	632		3100	488.4	471	509
3200	525.39	503	550		3200	627.56	608	649		3200	460.46	443	478		3200	618.8	596	642		3200	496.46	477	518
3300	533.14	510	559		3300	638.13	620	657		3300	467.81	450	486		3300	628.52	607	647		3300	504.61	485	525
3400	541.25	518	566		3400	648.48	629	671		3400	475.24	455	493		3400	637.43	615	657		3400	512.95	494	534
3500	549.17	527	574		3500	658.81	641	676		3500	482.09	463	500		3500	646.3	626	666		3500	520.66	499	539
3600	556.96	536	581		3600	668.97	651	688		3600	489.51	472	505		3600	655.29	637	673		3600	528.48	508	549
3700	564.25	545	587		3700	679.39	660	703		3700	496.5	479	515		3700	663.74	644	682		3700	536.37	515	557
3800	571.3	554	595		3800	688.97	668	712		3800	502.97	484	521		3800	672.18	652	694		3800	544.13	526	562
3900	578.95	559	605		3900	698.88	678	721		3900	509.8	494	525		3900	681.08	663	701		3900	551.62	533	570
4000	586.11	566	609		4000	708.12	688	730		4000	516.32	501	533		4000	689.56	671	708		4000	558.76	540	578
4100	593.04	573	619		4100	717.6	698	740		4100	522.74	508	539		4100	698.15	678	719		4100	566.22	548	585
4200	600.02	581	624		4200	727.21	707	750		4200	529.44	513	545		4200	706.27	686	726		4200	573.13	555	593
4300	607.01	590	630		4300	736.38	717	759		4300	535.51	517	552		4300	714.7	696	735		4300	580.48	563	599
4400	613.93	594	637		4400	745.47	723	770		4400	542.04	526	558		4400	723.03	704	743		4400	588	570	605
4500	620.19	602	640		4500	754.39	735	778		4500	547.85	532	566		4500	730.48	711	752		4500	594.84	577	611
4600	626.46	607	646		4600	762.9	744	789		4600	553.59	537	569		4600	737.98	719	757		4600	601.94	584	625
4700	632.97	617	651		4700	771.23	753	796		4700	559.58	543	577		4700	745.49	726	766		4700	609.3	591	631
4800	639.43	624	657		4800	779.43	759	805		4800	565.84	553	582		4800	752.93	736	774		4800	615.93	596	636
4900	645.82	629	661		4900	787.76	767	813		4900	571.51	558	585		4900	760.31	743	781		4900	622.7	605	642
5000	651.67	635	666		5000	795.53	776	818		5000	577.71	564	590		5000	767.64	749	789		5000	629.91	612	649
5100	657.93	639	674		5100	804.14	786	827		5100	583.08	570	597		5100	774.81	757	795		5100	636.26	620	654
5200	664.25	646	679		5200	812.05	791	832		5200	588.77	574	603		5200	782.01	763	803		5200	642.81	628	659
5300	669.87	652	686		5300	819.93	799	843		5300	594.25	581	609		5300	788.78	771	809		5300	649.39	634	667
5400	675.63	660	694		5400	828.13	808	848		5400	599.74	586	614		5400	796.08	776	815		5400	655.83	640	674
5500	680.81	666	698		5500	835.77	814	855		5500	605.11	591	618		5500	802.65	783	820		5500	662.6	647	680
5600	686.18	673	702		5600	843.22	824	863		5600	610.18	595	624		5600	808.95	788	824		5600	669.05	654	686
5700	691.89	680	708		5700	850.14	831	869		5700	615.45	599	627		5700	815.69	792	831		5700	675.32	660	691
5800	697.67	686	712		5800	857.55	838	876		5800	620.39	605	633		5800	822.27	804	836		5800	681.58	669	697
5900	702.91	689	716		5900	864.84	846	882		5900	625.4	610	637		5900	828.82	813	843		5900	687.49	675	703
6000	708.27	695	723		6000	871.63	853	888		6000	630.6	615	642		6000	835.26	820	849		6000	693.26	680	708
6100	713.63	701	727		6100	878.66	863	894		6100	635.69	620	646		6100	842.02	827	855		6100	699.62	688	713
6200	719.29	706	732		6200	885.52	869	902		6200	640.39	628	650		6200	848.4	833	861		6200	705.94	694	717
6300	724.25	713	737		6300	892.7	877	909		6300	645.43	634	655		6300	854.76	841	869		6300	711.72	701	725
6400	729.17	717	741		6400	899.37	884	915		6400	650.34	639	659		6400	860.94	847	874		6400	718.07	709	732
6500	734.14	723	745		6500	906.35	893	920		6500	655.29	642	664		6500	866.65	854	878		6500	724.56	715	738
6600	738.86	728	750		6600	912.89	901	926		6600	660.12	649	669		6600	872.14	860	883		6600	730.04	722	742
6700	743.46	734	753		6700	919.43	908	931		6700	664.66	653	674		6700	878.13	868	888		6700	736.21	727	746
6800	748.37	739	757		6800	925.8	915	936		6800	669.2	661	676		6800	883.74	874	893		6800	741.78	733	751
6900	753.61	745	761		6900	932.12	923	942		6900	673.76	664	681		6900	889.57	882	899		6900	747.59	739	755
7000	758.5	750	766		7000	938.27	929	947		7000	678.64	670	684		7000	895.57	888	903		7000	753.1	745	761
7100	763.28	756	769		7100	944.51	938	952		7100	683.05	675	689		7100	901.11	895	907		7100	759.11	753	765
7200	768.08	762	773		7200	950.28	944	957		7200	687.46	682	692		7200	907.25	902	913		7200	764.37	759	770
7300	772.45	768	776		7300	956.39	952	960		7300	691.71	687	695		7300	912.79	909	916		7300	769.35	765	772
7378	776	776	776		7378	961	961	961		7378	695	695	695		7378	917	917	917		7378	774	774	774
L628					L631					L633					L672
numsampled	0.97	lci	hci		numsampled	0.97	lci	hci		numsampled	0.97	lci	hci		numsampled	0.97	lci	hci
1	1	1	1		1	1	1	1		1	1	1	1		1	1	1	1
100	49.93	42	57		100	7.46	5	11		100	20.47	15	27		100	8.39	6	12
200	82.68	72	94		200	9.86	7	13		200	31.54	24	39		200	11.19	8	16
300	109.16	98	125		300	11.03	8	15		300	40.11	33	48		300	13.21	9	18
400	131.43	118	144		400	11.96	9	15		400	47.1	39	54		400	14.85	10	19
500	150.46	135	165		500	12.86	9	16		500	53.57	45	61		500	16.33	12	21
600	167.98	152	182		600	13.5	10	17		600	59.36	51	67		600	17.59	12	23
700	183.52	167	199		700	14.01	11	17		700	64.96	57	75		700	18.68	14	24
800	197.42	181	214		800	14.7	11	18		800	70.39	61	79		800	19.88	16	25
900	210.93	195	225		900	15.13	11	18		900	74.94	66	84		900	21.03	16	26
1000	223.85	207	240		1000	15.48	12	19		1000	79.28	70	88		1000	21.95	16	27
1100	235.18	220	253		1100	15.95	12	19		1100	83.31	73	94		1100	22.88	16	28
1200	246.96	231	267		1200	16.3	12	19		1200	86.9	77	98		1200	23.66	18	31
1300	257.58	241	277		1300	16.64	13	20		1300	90.82	80	102		1300	24.62	19	32
1400	267.95	252	290		1400	16.89	13	20		1400	94.36	84	106		1400	25.5	19	32
1500	278.44	261	297		1500	17.27	13	21		1500	98.16	87	108		1500	26.54	21	33
1600	288.28	271	308		1600	17.56	14	21		1600	101.49	90	111		1600	27.53	21	34
1700	297.97	280	316		1700	17.85	15	22		1700	104.87	93	115		1700	28.41	23	35
1800	307.24	288	324		1800	18.11	15	22		1800	108.1	97	121		1800	29.09	23	36
1900	316.07	299	332		1900	18.29	15	22		1900	111.27	100	124		1900	29.94	24	36
2000	325.02	310	342		2000	18.56	15	22		2000	114.18	102	127		2000	30.78	25	38
2100	333.55	318	351		2100	18.86	15	23		2100	117.17	106	131		2100	31.45	25	38
2200	341.79	327	358		2200	19.18	16	23		2200	120.23	106	133		2200	32.21	26	39
2300	350.42	336	365		2300	19.38	16	23		2300	123.14	111	136		2300	32.85	26	39
2400	357.66	342	372		2400	19.63	16	24		2400	126.53	116	138		2400	33.49	27	39
2500	365.21	349	381		2500	19.91	17	24		2500	129.14	120	140		2500	34.19	28	40
2600	372.82	357	388		2600	20.18	17	25		2600	132.12	123	143		2600	34.92	28	41
2700	380.74	363	397		2700	20.45	17	25		2700	134.66	125	147		2700	35.47	29	41
2800	387.85	371	403		2800	20.64	17	25		2800	137.29	129	150		2800	36.12	30	42
2900	394.58	376	410		2900	20.79	17	25		2900	139.66	130	152		2900	36.74	31	44
3000	401.85	385	419		3000	21	17	25		3000	142.15	133	156		3000	37.41	31	44
3100	408.54	389	427		3100	21.17	17	25		3100	144.43	134	157		3100	38.14	31	45
3200	415.39	397	433		3200	21.39	17	25		3200	146.96	137	159		3200	38.61	32	46
3300	422.08	403	440		3300	21.58	18	25		3300	149.4	140	161		3300	39.25	33	46
3400	428.65	408	447		3400	21.8	19	25		3400	151.75	142	163		3400	39.94	34	47
3500	435.03	416	454		3500	22.01	19	26		3500	154.24	144	167		3500	40.47	35	47
3600	441.61	421	460		3600	22.19	19	26		3600	156.51	147	168		3600	41.07	36	47
3700	447.46	426	464		3700	22.44	19	26		3700	158.73	150	171		3700	41.59	36	48
3800	453.71	432	471		3800	22.63	20	26		3800	160.95	151	173		3800	42.16	36	49
3900	459.82	440	476		3900	22.83	20	27		3900	163.4	154	176		3900	42.75	37	49
4000	465.28	448	482		4000	23.03	20	27		4000	165.66	156	176		4000	43.24	38	49
4100	471.25	454	487		4100	23.22	20	27		4100	168.08	157	178		4100	43.74	38	49
4200	477.5	460	494		4200	23.38	20	27		4200	170.26	159	182		4200	44.23	39	50
4300	483.66	463	500		4300	23.56	20	27		4300	171.94	162	184		4300	44.81	39	50
4400	489.09	472	506		4400	23.76	20	27		4400	174.04	163	187		4400	45.23	39	50
4500	494.6	477	511		4500	23.96	21	27		4500	176.1	167	187		4500	45.73	39	51
4600	500.11	484	516		4600	24.15	21	27		4600	178.29	170	189		4600	46.15	40	51
4700	505.5	490	520		4700	24.3	21	27		4700	180.32	172	191		4700	46.62	41	52
4800	511.19	497	526		4800	24.44	22	27		4800	182.36	173	191		4800	47.04	42	52
4900	516.76	504	533		4900	24.63	22	27		4900	184.32	175	193		4900	47.59	43	52
5000	522.09	511	537		5000	24.78	22	27		5000	186.1	176	195		5000	48.11	43	52
5100	527.31	514	543		5100	24.94	22	28		5100	187.93	178	198		5100	48.56	44	53
5200	532.54	517	548		5200	25.06	22	28		5200	189.68	180	199		5200	49.05	44	53
5300	537.75	523	554		5300	25.18	23	28		5300	191.56	181	202		5300	49.43	44	54
5400	542.72	527	558		5400	25.37	23	28		5400	193.51	184	204		5400	49.78	44	54
5500	547.83	533	563		5500	25.53	23	28		5500	195.3	187	204		5500	50.12	44	55
5600	552.84	539	569		5600	25.66	23	28		5600	196.9	187	206		5600	50.53	46	55
5700	557.96	546	574		5700	25.8	23	28		5700	198.7	191	208		5700	50.93	47	55
5800	562.75	552	577		5800	26	23	28		5800	200.32	192	210		5800	51.38	47	56
5900	567.43	557	583		5900	26.12	24	28		5900	202.06	194	211		5900	51.72	48	56
6000	572.51	561	588		6000	26.28	24	28		6000	203.95	196	212		6000	52.12	48	56
6100	577.22	565	593		6100	26.47	24	28		6100	205.58	198	213		6100	52.54	49	56
6200	581.88	569	595		6200	26.58	24	28		6200	207.58	200	215		6200	52.93	49	56
6300	586.55	575	598		6300	26.71	24	28		6300	209.32	201	216		6300	53.24	50	57
6400	591.02	580	601		6400	26.81	25	28		6400	211.12	203	219		6400	53.67	50	57
6500	595.59	584	606		6500	26.97	25	28		6500	212.98	204	220		6500	54.09	50	57
6600	599.84	589	609		6600	27.11	25	28		6600	214.56	206	222		6600	54.39	51	57
6700	604.56	594	615		6700	27.25	25	28		6700	216.29	210	222		6700	54.76	51	57
6800	608.87	600	618		6800	27.42	26	28		6800	218.1	212	223		6800	55.15	52	57
6900	613.1	602	621		6900	27.56	26	28		6900	219.64	214	225		6900	55.57	53	57
7000	617.64	610	625		7000	27.64	26	28		7000	221.56	216	226		7000	55.84	53	57
7100	622.32	616	628		7100	27.75	27	28		7100	223.09	219	227		7100	56.16	54	57
7200	626.58	622	631		7200	27.85	27	28		7200	224.88	222	228		7200	56.48	55	57
7300	630.79	628	633		7300	27.92	27	28		7300	226.66	224	228		7300	56.8	56	57
7378	634	634	634		7378	28	28	28		7378	228	228	228		7378	57	57	57
H588					H619					H652					H989
numsampled	0.97	lci	hci		numsampled	0.97	lci	hci		numsampled	0.97	lci	hci		numsampled	0.97	lci	hci
1	1	1	1		1	1	1	1		1	1	1	1		1	1	1	1
100	28.95	23	36		100	22.24	16	28		100	18.16	13	23		100	16.51	12	21
200	45.07	38	53		200	33.68	27	41		200	26.89	21	33		200	25.11	18	31
300	57.57	49	69		300	43.45	35	52		300	33.66	28	41		300	31.43	25	38
400	68.44	55	79		400	52.01	43	64		400	38.9	32	45		400	36.61	29	45
500	78.55	66	89		500	60.04	50	72		500	43.63	37	50		500	41.49	33	51
600	87.2	74	99		600	67.29	57	78		600	48.06	41	55		600	45.72	37	56
700	94.91	80	106		700	73.9	63	87		700	51.87	44	60		700	49.62	42	59
800	102.27	88	112		800	79.83	67	92		800	55.57	48	64		800	53.3	43	62
900	109.28	94	121		900	85.59	75	100		900	58.79	51	69		900	56.98	48	65
1000	115.67	103	128		1000	91.17	79	105		1000	62.1	54	72		1000	60.12	53	71
1100	121.61	110	135		1100	96.43	86	111		1100	64.93	57	76		1100	63.19	55	73
1200	127.31	114	141		1200	101.48	89	116		1200	67.58	59	77		1200	66.02	57	76
1300	132.56	117	147		1300	106.39	95	121		1300	70.22	61	82		1300	68.89	59	79
1400	138.02	122	152		1400	111.18	100	125		1400	72.7	64	85		1400	71.33	62	81
1500	143.09	125	158		1500	115.92	104	131		1500	75.25	65	87		1500	73.81	65	83
1600	148.06	135	162		1600	120.54	108	139		1600	77.45	68	88		1600	76.13	66	86
1700	153.06	138	167		1700	124.6	111	142		1700	79.6	69	90		1700	78.73	69	89
1800	157.4	144	173		1800	128.92	117	146		1800	81.52	71	93		1800	80.94	72	90
1900	161.63	148	174		1900	133.24	119	150		1900	83.69	73	96		1900	82.88	73	93
2000	165.83	152	180		2000	137.19	124	154		2000	85.72	76	96		2000	84.76	75	95
2100	170.19	157	185		2100	140.78	128	156		2100	87.8	78	99		2100	86.81	77	96
2200	174.25	160	189		2200	144.77	133	159		2200	89.51	81	100		2200	88.82	80	97
2300	178.03	165	192		2300	148.72	137	161		2300	91.36	83	103		2300	90.75	82	100
2400	181.59	169	198		2400	152.24	141	165		2400	93.26	85	105		2400	92.75	84	102
2500	185.07	172	200		2500	155.7	144	172		2500	94.94	87	106		2500	94.34	85	104
2600	188.64	174	203		2600	159.18	148	174		2600	96.34	88	108		2600	95.97	88	106
2700	192.16	180	207		2700	162.46	149	175		2700	98.08	90	109		2700	97.59	89	108
2800	195.78	184	210		2800	165.74	153	178		2800	99.41	91	110		2800	99.18	91	109
2900	198.95	187	214		2900	169.24	158	181		2900	101.03	93	110		2900	100.79	92	113
3000	202.13	190	218		3000	172.63	158	182		3000	102.56	95	112		3000	102.2	94	115
3100	205.22	191	219		3100	175.67	162	187		3100	103.91	97	113		3100	103.71	96	115
3200	208.39	192	220		3200	178.64	165	191		3200	105.05	98	114		3200	105.14	96	115
3300	211.55	199	223		3300	181.84	170	193		3300	106.62	99	115		3300	106.45	97	117
3400	214.59	203	225		3400	184.79	172	196		3400	107.72	99	116		3400	107.73	98	119
3500	217.39	205	229		3500	187.53	174	199		3500	109.04	101	117		3500	108.86	100	120
3600	220.1	208	232		3600	190.07	178	201		3600	110.38	104	118		3600	110.1	101	121
3700	223.01	211	236		3700	192.99	180	205		3700	111.81	105	120		3700	111.37	102	121
3800	225.75	216	238		3800	196.04	184	208		3800	112.95	106	121		3800	112.73	104	123
3900	228.54	219	241		3900	198.52	186	210		3900	114.06	107	122		3900	114	105	123
4000	231.34	221	242		4000	201.02	188	213		4000	115.04	108	123		4000	115.27	108	123
4100	234.08	224	244		4100	203.81	191	214		4100	116.25	109	124		4100	116.58	109	126
4200	236.7	227	247		4200	206.41	195	218		4200	117.37	111	124		4200	117.82	110	126
4300	239.15	229	249		4300	209.01	196	221		4300	118.37	111	127		4300	119.01	111	126
4400	241.67	233	251		4400	211.46	198	222		4400	119.43	113	128		4400	120.1	112	127
4500	244.08	234	254		4500	214.06	202	226		4500	120.34	114	129		4500	121.23	113	129
4600	246.85	239	257		4600	216.45	204	229		4600	121.23	115	130		4600	122.38	114	129
4700	249.13	239	260		4700	218.98	207	230		4700	122.12	115	132		4700	123.56	116	132
4800	251.66	242	263		4800	221.57	209	232		4800	122.94	117	132		4800	124.66	118	132
4900	254.08	244	264		4900	223.87	212	236		4900	124.03	117	132		4900	125.89	119	134
5000	256.17	246	265		5000	226.48	216	238		5000	124.79	118	132		5000	127.02	120	135
5100	258.23	248	269		5100	228.71	218	241		5100	125.56	119	132		5100	128.07	121	136
5200	260.46	250	271		5200	230.76	220	243		5200	126.43	120	132		5200	129.21	122	136
5300	262.89	253	272		5300	233.14	220	244		5300	127.16	121	134		5300	130.07	123	137
5400	265.26	257	274		5400	235.39	225	246		5400	127.94	122	135		5400	130.94	124	137
5500	267.1	258	277		5500	237.73	227	248		5500	128.61	122	135		5500	131.8	125	137
5600	269.33	261	278		5600	240	229	249		5600	129.36	124	135		5600	132.81	126	139
5700	271.43	263	279		5700	242.32	233	254		5700	130.14	125	136		5700	133.67	127	140
5800	273.47	265	282		5800	244.43	235	256		5800	130.92	125	136		5800	134.72	128	141
5900	275.39	267	283		5900	246.71	237	257		5900	131.88	127	137		5900	135.85	129	141
6000	277.26	268	284		6000	248.71	239	257		6000	132.68	127	138		6000	136.77	130	142
6100	279.08	269	287		6100	250.74	241	259		6100	133.4	129	138		6100	137.76	132	142
6200	281.29	272	289		6200	252.84	244	260		6200	134.03	129	138		6200	138.74	133	143
6300	283.2	275	290		6300	254.83	246	262		6300	134.67	130	139		6300	139.92	134	145
6400	285.25	278	292		6400	256.4	248	263		6400	135.32	131	140		6400	140.66	137	145
6500	287.2	280	294		6500	258.22	251	264		6500	135.94	132	140		6500	141.52	137	145
6600	289.27	283	295		6600	260.2	253	266		6600	136.54	133	140		6600	142.41	139	146
6700	291.07	285	297		6700	262.41	256	268		6700	137.11	133	140		6700	143.31	140	146
6800	293.04	286	299		6800	264.44	259	271		6800	137.71	133	140		6800	144.26	141	148
6900	295.01	288	300		6900	266.54	261	272		6900	138.27	134	141		6900	145.11	141	148
7000	297.04	293	301		7000	268.17	264	273		7000	138.91	136	141		7000	146.04	143	149
7100	298.98	295	302		7100	269.91	265	274		7100	139.36	137	141		7100	146.76	144	149
7200	300.74	297	303		7200	271.67	268	274		7200	140.03	138	141		7200	147.61	145	149
7300	302.73	301	304		7300	273.53	271	275		7300	140.67	140	141		7300	148.41	147	149
7378	304	304	304		7378	275	275	275		7378	141	141	141		7378	149	149	149

## Sheet: Figure 2B
Blank & HIG & LOW & Model	Blank & HIG & LOW	Blank & HIG & Model	Blank & LOW & Model	HIG & LOW & Model	Blank & HIG	Blank & LOW	Blank & Model	HIG & LOW	HIG & Model	LOW & Model	Blank only	HIG only	LOW only	Model only
OTU1	OTU1	OTU1	OTU1	OTU1	OTU1	OTU1	OTU1	OTU1	OTU1	OTU1	OTU257	OTU135	OTU66	OTU4
OTU2	OTU2	OTU2	OTU2	OTU2	OTU2	OTU2	OTU2	OTU2	OTU2	OTU2	OTU1078	OTU168	OTU108	OTU11
OTU7	OTU6	OTU7	OTU7	OTU3	OTU6	OTU6	OTU7	OTU3	OTU3	OTU3	OTU1573	OTU196	OTU152	OTU14
OTU8	OTU7	OTU8	OTU8	OTU5	OTU7	OTU7	OTU8	OTU5	OTU5	OTU5	OTU1629	OTU224	OTU314	OTU15
OTU9	OTU8	OTU9	OTU9	OTU7	OTU8	OTU8	OTU9	OTU6	OTU7	OTU7	OTU2143	OTU284	OTU320	OTU17
OTU10	OTU9	OTU10	OTU10	OTU8	OTU9	OTU9	OTU10	OTU7	OTU8	OTU8	OTU2303	OTU340	OTU349	OTU19
OTU12	OTU10	OTU12	OTU12	OTU9	OTU10	OTU10	OTU12	OTU8	OTU9	OTU9	OTU2806	OTU345	OTU401	OTU33
OTU13	OTU12	OTU13	OTU13	OTU10	OTU12	OTU12	OTU13	OTU9	OTU10	OTU10	OTU3228	OTU399	OTU404	OTU34
OTU22	OTU13	OTU22	OTU22	OTU12	OTU13	OTU13	OTU22	OTU10	OTU12	OTU12	OTU3276	OTU521	OTU443	OTU35
OTU30	OTU22	OTU30	OTU30	OTU13	OTU22	OTU22	OTU30	OTU12	OTU13	OTU13	OTU3384	OTU566	OTU479	OTU38
OTU46	OTU30	OTU46	OTU46	OTU16	OTU30	OTU30	OTU46	OTU13	OTU16	OTU16	OTU3535	OTU579	OTU547	OTU39
OTU62	OTU31	OTU62	OTU62	OTU18	OTU31	OTU31	OTU62	OTU16	OTU18	OTU18	OTU3713	OTU597	OTU610	OTU42
OTU69	OTU46	OTU69	OTU69	OTU20	OTU46	OTU46	OTU69	OTU18	OTU20	OTU20	OTU3880	OTU613	OTU642	OTU47
OTU70	OTU62	OTU70	OTU70	OTU21	OTU62	OTU62	OTU70	OTU20	OTU21	OTU21	OTU4004	OTU635	OTU647	OTU48
OTU76	OTU69	OTU76	OTU76	OTU22	OTU69	OTU69	OTU76	OTU21	OTU22	OTU22	OTU4019	OTU711	OTU651	OTU49
OTU84	OTU70	OTU84	OTU84	OTU24	OTU70	OTU70	OTU84	OTU22	OTU24	OTU24	OTU4393	OTU805	OTU685	OTU50
OTU92	OTU76	OTU92	OTU92	OTU25	OTU76	OTU76	OTU92	OTU24	OTU25	OTU25	OTU4479	OTU813	OTU702	OTU52
OTU110	OTU84	OTU110	OTU110	OTU26	OTU84	OTU84	OTU110	OTU25	OTU26	OTU26	OTU4647	OTU916	OTU719	OTU54
OTU112	OTU92	OTU112	OTU112	OTU27	OTU92	OTU92	OTU112	OTU26	OTU27	OTU27	OTU4777	OTU975	OTU728	OTU57
OTU113	OTU110	OTU113	OTU113	OTU28	OTU110	OTU110	OTU113	OTU27	OTU28	OTU28	OTU4804	OTU1038	OTU762	OTU59
OTU124	OTU112	OTU124	OTU115	OTU29	OTU112	OTU112	OTU115	OTU28	OTU29	OTU29	OTU4873	OTU1063	OTU774	OTU61
OTU132	OTU113	OTU132	OTU124	OTU30	OTU113	OTU113	OTU124	OTU29	OTU30	OTU30	OTU4957	OTU1112	OTU789	OTU64
OTU134	OTU124	OTU134	OTU132	OTU32	OTU124	OTU115	OTU132	OTU30	OTU32	OTU32	OTU5114	OTU1115	OTU825	OTU65
OTU169	OTU132	OTU169	OTU134	OTU36	OTU132	OTU124	OTU134	OTU31	OTU36	OTU36	OTU5413	OTU1118	OTU830	OTU74
OTU179	OTU134	OTU179	OTU169	OTU37	OTU134	OTU132	OTU169	OTU32	OTU37	OTU37	OTU5535	OTU1257	OTU850	OTU77
OTU181	OTU169	OTU181	OTU179	OTU40	OTU169	OTU134	OTU179	OTU36	OTU40	OTU40	OTU5555	OTU1303	OTU917	OTU78
OTU186	OTU179	OTU186	OTU181	OTU43	OTU179	OTU169	OTU181	OTU37	OTU41	OTU43	OTU5584	OTU1330	OTU941	OTU80
OTU271	OTU181	OTU191	OTU186	OTU44	OTU181	OTU179	OTU186	OTU40	OTU43	OTU44	OTU5612	OTU1354	OTU990	OTU83
OTU281	OTU186	OTU271	OTU256	OTU46	OTU186	OTU181	OTU191	OTU43	OTU44	OTU45	OTU5648	OTU1529	OTU997	OTU87
OTU448	OTU271	OTU281	OTU271	OTU51	OTU191	OTU186	OTU256	OTU44	OTU46	OTU46	OTU5797	OTU1533	OTU1020	OTU94
OTU504	OTU281	OTU448	OTU281	OTU55	OTU271	OTU256	OTU271	OTU46	OTU51	OTU51	OTU5961	OTU1561	OTU1033	OTU95
OTU680	OTU344	OTU504	OTU448	OTU58	OTU281	OTU271	OTU281	OTU51	OTU55	OTU55	OTU5967	OTU1564	OTU1046	OTU98
OTU976	OTU390	OTU604	OTU504	OTU62	OTU344	OTU281	OTU448	OTU55	OTU58	OTU58	OTU6077	OTU1678	OTU1082	OTU99
OTU1040	OTU419	OTU680	OTU680	OTU63	OTU390	OTU344	OTU504	OTU56	OTU60	OTU62	OTU6242	OTU1685	OTU1098	OTU100
	OTU448	OTU976	OTU976	OTU67	OTU419	OTU390	OTU604	OTU58	OTU62	OTU63	OTU6283	OTU1708	OTU1131	OTU106
	OTU459	OTU1040	OTU1040	OTU68	OTU448	OTU419	OTU680	OTU62	OTU63	OTU67	OTU6370	OTU1755	OTU1143	OTU117
	OTU468			OTU69	OTU459	OTU448	OTU976	OTU63	OTU67	OTU68	OTU6374	OTU1773	OTU1179	OTU118
	OTU504			OTU70	OTU468	OTU459	OTU1040	OTU67	OTU68	OTU69	OTU6401	OTU1855	OTU1238	OTU120
	OTU576			OTU75	OTU504	OTU468	OTU1364	OTU68	OTU69	OTU70	OTU6403	OTU1878	OTU1254	OTU123
	OTU670			OTU76	OTU571	OTU504	OTU3312	OTU69	OTU70	OTU75	OTU6468	OTU1937	OTU1281	OTU126
	OTU677			OTU79	OTU576	OTU576	OTU4711	OTU70	OTU71	OTU76	OTU6595	OTU1978	OTU1346	OTU131
	OTU680			OTU81	OTU604	OTU670	OTU4863	OTU75	OTU75	OTU79	OTU6601	OTU1989	OTU1369	OTU136
	OTU726			OTU82	OTU670	OTU677	OTU5036	OTU76	OTU76	OTU81	OTU6618	OTU2018	OTU1377	OTU140
	OTU976			OTU84	OTU677	OTU680		OTU79	OTU79	OTU82	OTU6674	OTU2036	OTU1378	OTU141
	OTU1040			OTU85	OTU680	OTU726		OTU81	OTU81	OTU84	OTU6700	OTU2058	OTU1438	OTU143
	OTU1129			OTU86	OTU726	OTU976		OTU82	OTU82	OTU85	OTU6702	OTU2065	OTU1461	OTU144
	OTU1297			OTU89	OTU784	OTU1040		OTU84	OTU84	OTU86	OTU6809	OTU2136	OTU1493	OTU147
	OTU1307			OTU92	OTU976	OTU1129		OTU85	OTU85	OTU89	OTU6856	OTU2159	OTU1513	OTU149
	OTU1779			OTU96	OTU1040	OTU1297		OTU86	OTU86	OTU92	OTU6927	OTU2261	OTU1536	OTU151
	OTU2013			OTU97	OTU1067	OTU1307		OTU89	OTU88	OTU93	OTU6947	OTU2277	OTU1547	OTU154
	OTU2851			OTU101	OTU1129	OTU1779		OTU92	OTU89	OTU96	OTU6973	OTU2299	OTU1613	OTU156
	OTU4096			OTU102	OTU1165	OTU2013		OTU96	OTU92	OTU97	OTU7035	OTU2348	OTU1632	OTU158
	OTU4719			OTU103	OTU1191	OTU2202		OTU97	OTU96	OTU101	OTU7098	OTU2496	OTU1658	OTU161
	OTU4798			OTU104	OTU1297	OTU2359		OTU101	OTU97	OTU102	OTU7193	OTU2575	OTU1668	OTU163
				OTU105	OTU1307	OTU2750		OTU102	OTU101	OTU103	OTU7389	OTU2626	OTU1695	OTU164
				OTU109	OTU1342	OTU2851		OTU103	OTU102	OTU104	OTU7458	OTU2634	OTU1704	OTU166
				OTU110	OTU1518	OTU3161		OTU104	OTU103	OTU105	OTU7513	OTU2641	OTU1709	OTU167
				OTU111	OTU1741	OTU4095		OTU105	OTU104	OTU109	OTU7639	OTU2652	OTU1728	OTU171
				OTU112	OTU1771	OTU4096		OTU109	OTU105	OTU110	OTU7666	OTU2666	OTU1803	OTU172
				OTU113	OTU1779	OTU4719		OTU110	OTU109	OTU111	OTU7696	OTU2689	OTU1811	OTU174
				OTU114	OTU2003	OTU4798		OTU111	OTU110	OTU112	OTU7802	OTU2739	OTU1846	OTU175
				OTU116	OTU2013	OTU5196		OTU112	OTU111	OTU113	OTU7937	OTU2766	OTU1859	OTU176
				OTU119	OTU2350	OTU7211		OTU113	OTU112	OTU114	OTU7985	OTU2790	OTU1862	OTU180
				OTU121	OTU2354			OTU114	OTU113	OTU115	OTU7987	OTU2918	OTU1876	OTU183
				OTU124	OTU2524			OTU116	OTU114	OTU116	OTU8088	OTU2946	OTU1931	OTU187
				OTU125	OTU2851			OTU119	OTU116	OTU119	OTU8355	OTU2953	OTU1952	OTU188
				OTU127	OTU2886			OTU121	OTU119	OTU121	OTU8356	OTU2958	OTU1960	OTU189
				OTU129	OTU3475			OTU122	OTU121	OTU124	OTU8397	OTU3022	OTU1980	OTU193
				OTU132	OTU3546			OTU124	OTU124	OTU125	OTU8408	OTU3114	OTU1990	OTU194
				OTU133	OTU3615			OTU125	OTU125	OTU127	OTU8439	OTU3174	OTU2017	OTU200
				OTU134	OTU3654			OTU127	OTU127	OTU128	OTU8567	OTU3229	OTU2019	OTU201
				OTU138	OTU3988			OTU129	OTU129	OTU129	OTU8568	OTU3332	OTU2091	OTU207
				OTU145	OTU4066			OTU132	OTU132	OTU132	OTU8692	OTU3350	OTU2130	OTU208
				OTU146	OTU4096			OTU133	OTU133	OTU133	OTU8923	OTU3369	OTU2134	OTU209
				OTU148	OTU4367			OTU134	OTU134	OTU134	OTU8955	OTU3416	OTU2158	OTU210
				OTU150	OTU4719			OTU138	OTU138	OTU137	OTU9128	OTU3679	OTU2161	OTU211
				OTU153	OTU4798			OTU139	OTU145	OTU138	OTU9362	OTU3759	OTU2173	OTU214
				OTU155	OTU5679			OTU145	OTU146	OTU142	OTU9398	OTU3816	OTU2176	OTU215
				OTU157	OTU6056			OTU146	OTU148	OTU145	OTU9451	OTU3905	OTU2186	OTU216
				OTU159	OTU6626			OTU148	OTU150	OTU146	OTU9620	OTU3933	OTU2188	OTU217
				OTU165	OTU6956			OTU150	OTU153	OTU148	OTU9841	OTU3991	OTU2191	OTU219
				OTU169	OTU7130			OTU153	OTU155	OTU150	OTU9844	OTU4026	OTU2206	OTU221
				OTU170	OTU8199			OTU155	OTU157	OTU153	OTU9974	OTU4028	OTU2208	OTU225
				OTU177	OTU8500			OTU157	OTU159	OTU155	OTU10525	OTU4053	OTU2239	OTU232
				OTU178	OTU8504			OTU159	OTU160	OTU157	OTU10760	OTU4172	OTU2250	OTU233
				OTU179				OTU165	OTU165	OTU159	OTU10832	OTU4178	OTU2301	OTU236
				OTU181				OTU169	OTU169	OTU162	OTU10865	OTU4205	OTU2333	OTU237
				OTU182				OTU170	OTU170	OTU165	OTU10926	OTU4318	OTU2336	OTU238
				OTU186				OTU177	OTU177	OTU169	OTU11158	OTU4350	OTU2337	OTU240
				OTU190				OTU178	OTU178	OTU170	OTU11163	OTU4465	OTU2357	OTU241
				OTU192				OTU179	OTU179	OTU177	OTU11317	OTU4501	OTU2370	OTU242
				OTU195				OTU181	OTU181	OTU178	OTU11329	OTU4793	OTU2371	OTU245
				OTU197				OTU182	OTU182	OTU179	OTU11345	OTU4822	OTU2373	OTU247
				OTU198				OTU186	OTU186	OTU181	OTU11387	OTU4926	OTU2405	OTU249
				OTU206				OTU190	OTU190	OTU182	OTU11411	OTU4982	OTU2542	OTU253
				OTU213				OTU192	OTU191	OTU184	OTU11520	OTU4990	OTU2558	OTU254
				OTU222				OTU195	OTU192	OTU185	OTU12313	OTU5143	OTU2570	OTU255
				OTU223				OTU197	OTU195	OTU186	OTU12408	OTU5261	OTU2585	OTU261
				OTU227				OTU198	OTU197	OTU190	OTU12471	OTU5275	OTU2599	OTU262
				OTU229				OTU206	OTU198	OTU192	OTU12985	OTU5318	OTU2609	OTU263
				OTU234				OTU213	OTU206	OTU195		OTU5521	OTU2647	OTU265
				OTU235				OTU222	OTU213	OTU197		OTU5893	OTU2683	OTU266
				OTU243				OTU223	OTU222	OTU198		OTU5905	OTU2712	OTU268
				OTU244				OTU227	OTU223	OTU199		OTU5933	OTU2728	OTU269
				OTU248				OTU228	OTU226	OTU206		OTU6013	OTU2792	OTU274
				OTU250				OTU229	OTU227	OTU213		OTU6051	OTU2859	OTU275
				OTU251				OTU234	OTU229	OTU218		OTU6213	OTU2893	OTU277
				OTU260				OTU235	OTU234	OTU222		OTU6293	OTU2916	OTU278
				OTU264				OTU243	OTU235	OTU223		OTU6357	OTU2952	OTU279
				OTU270				OTU244	OTU243	OTU227		OTU6398	OTU2963	OTU282
				OTU271				OTU248	OTU244	OTU229		OTU6490	OTU3013	OTU283
				OTU272				OTU250	OTU248	OTU230		OTU6581	OTU3057	OTU285
				OTU273				OTU251	OTU250	OTU231		OTU6694	OTU3084	OTU286
				OTU280				OTU259	OTU251	OTU234		OTU6746	OTU3159	OTU287
				OTU281				OTU260	OTU252	OTU235		OTU6980	OTU3171	OTU288
				OTU289				OTU264	OTU260	OTU243		OTU7109	OTU3216	OTU290
				OTU291				OTU267	OTU264	OTU244		OTU7162	OTU3219	OTU294
				OTU292				OTU270	OTU270	OTU248		OTU7178	OTU3294	OTU296
				OTU293				OTU271	OTU271	OTU250		OTU7301	OTU3295	OTU298
				OTU297				OTU272	OTU272	OTU251		OTU7357	OTU3320	OTU299
				OTU300				OTU273	OTU273	OTU256		OTU7386	OTU3337	OTU301
				OTU306				OTU280	OTU280	OTU260		OTU7589	OTU3379	OTU302
				OTU308				OTU281	OTU281	OTU264		OTU7595	OTU3402	OTU305
				OTU313				OTU289	OTU289	OTU270		OTU7771	OTU3424	OTU309
				OTU319				OTU291	OTU291	OTU271		OTU8091	OTU3432	OTU310
				OTU324				OTU292	OTU292	OTU272		OTU8149	OTU3516	OTU311
				OTU326				OTU293	OTU293	OTU273		OTU8415	OTU3541	OTU312
				OTU327				OTU297	OTU297	OTU276		OTU8563	OTU3545	OTU316
				OTU334				OTU300	OTU300	OTU280		OTU8638	OTU3568	OTU318
				OTU336				OTU306	OTU306	OTU281		OTU8670	OTU3582	OTU325
				OTU343				OTU308	OTU308	OTU289		OTU8796	OTU3612	OTU328
				OTU353				OTU313	OTU313	OTU291		OTU8883	OTU3629	OTU329
				OTU358				OTU319	OTU319	OTU292		OTU9393	OTU3715	OTU330
				OTU362				OTU321	OTU324	OTU293		OTU9414	OTU3721	OTU331
				OTU364				OTU324	OTU326	OTU295		OTU9557	OTU3766	OTU332
				OTU373				OTU326	OTU327	OTU297		OTU9639	OTU3786	OTU337
				OTU382				OTU327	OTU334	OTU300		OTU9763	OTU3795	OTU338
				OTU393				OTU334	OTU336	OTU306		OTU9923	OTU3820	OTU339
				OTU394				OTU336	OTU342	OTU307		OTU9943	OTU3841	OTU341
				OTU408				OTU343	OTU343	OTU308		OTU9990	OTU3892	OTU346
				OTU411				OTU344	OTU353	OTU313		OTU10016	OTU3932	OTU348
				OTU433				OTU353	OTU358	OTU317		OTU10082	OTU3962	OTU350
				OTU436				OTU358	OTU362	OTU319		OTU10095	OTU4114	OTU351
				OTU439				OTU362	OTU363	OTU322		OTU10105	OTU4219	OTU352
				OTU442				OTU364	OTU364	OTU323		OTU10108	OTU4231	OTU354
				OTU444				OTU373	OTU373	OTU324		OTU10134	OTU4259	OTU355
				OTU448				OTU382	OTU382	OTU326		OTU10180	OTU4286	OTU360
				OTU456				OTU390	OTU386	OTU327		OTU10241	OTU4308	OTU365
				OTU471				OTU393	OTU393	OTU334		OTU10308	OTU4339	OTU367
				OTU475				OTU394	OTU394	OTU336		OTU10513	OTU4347	OTU368
				OTU485				OTU397	OTU408	OTU343		OTU10569	OTU4376	OTU371
				OTU501				OTU408	OTU411	OTU347		OTU10620	OTU4386	OTU375
				OTU504				OTU409	OTU416	OTU353		OTU10819	OTU4405	OTU376
				OTU511				OTU411	OTU433	OTU358		OTU11294	OTU4430	OTU377
				OTU514				OTU419	OTU436	OTU362		OTU11962	OTU4462	OTU378
				OTU518				OTU427	OTU439	OTU364		OTU11972	OTU4472	OTU379
				OTU524				OTU431	OTU442	OTU366		OTU12223	OTU4482	OTU384
				OTU537				OTU432	OTU444	OTU369		OTU12316	OTU4494	OTU387
				OTU551				OTU433	OTU446	OTU373		OTU12484	OTU4517	OTU388
				OTU572				OTU436	OTU447	OTU382		OTU12582	OTU4525	OTU391
				OTU574				OTU437	OTU448	OTU383		OTU12723	OTU4567	OTU392
				OTU575				OTU439	OTU456	OTU385		OTU12802	OTU4593	OTU396
				OTU595				OTU441	OTU471	OTU389		OTU13263	OTU4623	OTU398
				OTU596				OTU442	OTU475	OTU393		OTU13265	OTU4624	OTU400
				OTU611				OTU444	OTU485	OTU394		OTU13309	OTU4640	OTU402
				OTU614				OTU448	OTU501	OTU408		OTU13464	OTU4650	OTU403
				OTU666				OTU456	OTU504	OTU411		OTU14241	OTU4660	OTU405
				OTU680				OTU459	OTU508	OTU418		OTU14659	OTU4666	OTU407
				OTU687				OTU468	OTU511	OTU426		OTU14710	OTU4679	OTU410
				OTU692				OTU471	OTU514	OTU433			OTU4730	OTU412
				OTU707				OTU475	OTU518	OTU436			OTU4886	OTU414
				OTU727				OTU485	OTU524	OTU439			OTU4906	OTU415
				OTU755				OTU501	OTU537	OTU442			OTU5007	OTU417
				OTU756				OTU504	OTU551	OTU444			OTU5039	OTU420
				OTU768				OTU511	OTU572	OTU448			OTU5068	OTU421
				OTU776				OTU514	OTU574	OTU456			OTU5074	OTU423
				OTU782				OTU518	OTU575	OTU471			OTU5108	OTU424
				OTU791				OTU524	OTU587	OTU473			OTU5132	OTU425
				OTU802				OTU537	OTU593	OTU475			OTU5133	OTU428
				OTU841				OTU541	OTU595	OTU476			OTU5134	OTU429
				OTU860				OTU551	OTU596	OTU482			OTU5146	OTU430
				OTU866				OTU553	OTU604	OTU485			OTU5229	OTU434
				OTU902				OTU558	OTU611	OTU487			OTU5230	OTU435
				OTU946				OTU559	OTU614	OTU488			OTU5405	OTU440
				OTU976				OTU569	OTU615	OTU490			OTU5439	OTU445
				OTU989				OTU572	OTU634	OTU492			OTU5459	OTU449
				OTU1006				OTU574	OTU653	OTU496			OTU5487	OTU450
				OTU1040				OTU575	OTU666	OTU501			OTU5504	OTU451
				OTU1041				OTU576	OTU680	OTU504			OTU5534	OTU452
				OTU1043				OTU595	OTU687	OTU505			OTU5594	OTU453
				OTU1054				OTU596	OTU692	OTU506			OTU5598	OTU454
				OTU1055				OTU608	OTU707	OTU511			OTU5602	OTU457
				OTU1103				OTU609	OTU712	OTU514			OTU5713	OTU458
				OTU1123				OTU611	OTU723	OTU518			OTU5737	OTU460
				OTU1187				OTU614	OTU727	OTU520			OTU5795	OTU463
				OTU1193				OTU665	OTU755	OTU524			OTU5841	OTU465
				OTU1207				OTU666	OTU756	OTU537			OTU5844	OTU467
				OTU1480				OTU670	OTU768	OTU546			OTU5880	OTU469
				OTU1524				OTU677	OTU776	OTU551			OTU5897	OTU474
				OTU1647				OTU680	OTU782	OTU555			OTU5958	OTU481
				OTU1651				OTU682	OTU791	OTU572			OTU5963	OTU483
				OTU1940				OTU687	OTU802	OTU574			OTU5975	OTU484
				OTU3515				OTU692	OTU811	OTU575			OTU5997	OTU489
				OTU5538				OTU694	OTU841	OTU592			OTU6044	OTU491
				OTU6196				OTU707	OTU851	OTU595			OTU6093	OTU493
								OTU726	OTU859	OTU596			OTU6126	OTU494
								OTU727	OTU860	OTU600			OTU6136	OTU495
								OTU745	OTU866	OTU602			OTU6148	OTU497
								OTU751	OTU885	OTU611			OTU6165	OTU498
								OTU754	OTU902	OTU614			OTU6245	OTU499
								OTU755	OTU939	OTU645			OTU6313	OTU500
								OTU756	OTU946	OTU655			OTU6330	OTU502
								OTU768	OTU976	OTU666			OTU6350	OTU509
								OTU776	OTU979	OTU680			OTU6508	OTU510
								OTU782	OTU989	OTU687			OTU6516	OTU512
								OTU791	OTU1006	OTU691			OTU6534	OTU513
								OTU802	OTU1040	OTU692			OTU6612	OTU516
								OTU841	OTU1041	OTU707			OTU6628	OTU522
								OTU849	OTU1043	OTU709			OTU6768	OTU523
								OTU860	OTU1054	OTU715			OTU6791	OTU525
								OTU866	OTU1055	OTU727			OTU6869	OTU526
								OTU902	OTU1103	OTU732			OTU6887	OTU527
								OTU946	OTU1123	OTU740			OTU6890	OTU528
								OTU976	OTU1176	OTU755			OTU6964	OTU529
								OTU989	OTU1187	OTU756			OTU6988	OTU532
								OTU1006	OTU1193	OTU768			OTU7220	OTU534
								OTU1040	OTU1207	OTU772			OTU7223	OTU536
								OTU1041	OTU1217	OTU776			OTU7269	OTU538
								OTU1043	OTU1239	OTU777			OTU7297	OTU539
								OTU1053	OTU1308	OTU782			OTU7330	OTU542
								OTU1054	OTU1442	OTU791			OTU7476	OTU545
								OTU1055	OTU1480	OTU802			OTU7567	OTU548
								OTU1103	OTU1515	OTU826			OTU7625	OTU549
								OTU1117	OTU1524	OTU834			OTU7744	OTU552
								OTU1123	OTU1647	OTU841			OTU7932	OTU554
								OTU1129	OTU1651	OTU853			OTU7967	OTU557
								OTU1135	OTU1665	OTU860			OTU7968	OTU560
								OTU1187	OTU1681	OTU862			OTU8048	OTU562
								OTU1193	OTU1682	OTU866			OTU8163	OTU563
								OTU1207	OTU1758	OTU895			OTU8217	OTU565
								OTU1215	OTU1940	OTU902			OTU8330	OTU567
								OTU1255	OTU1974	OTU907			OTU8381	OTU568
								OTU1297	OTU2154	OTU910			OTU8404	OTU570
								OTU1307	OTU2211	OTU912			OTU8502	OTU573
								OTU1327	OTU2358	OTU940			OTU8604	OTU577
								OTU1334	OTU2506	OTU946			OTU8689	OTU581
								OTU1347	OTU2525	OTU952			OTU8806	OTU583
								OTU1425	OTU2569	OTU970			OTU8890	OTU584
								OTU1480	OTU2584	OTU976			OTU8959	OTU585
								OTU1505	OTU2597	OTU986			OTU9071	OTU586
								OTU1524	OTU2843	OTU989			OTU9108	OTU588
								OTU1578	OTU3053	OTU998			OTU9125	OTU589
								OTU1602	OTU3242	OTU1006			OTU9188	OTU590
								OTU1647	OTU3274	OTU1021			OTU9296	OTU591
								OTU1651	OTU3515	OTU1040			OTU9443	OTU594
								OTU1656	OTU3640	OTU1041			OTU9529	OTU598
								OTU1756	OTU4150	OTU1043			OTU9561	OTU599
								OTU1767	OTU5072	OTU1054			OTU9568	OTU603
								OTU1779	OTU5538	OTU1055			OTU9680	OTU605
								OTU1935	OTU6038	OTU1066			OTU9694	OTU606
								OTU1940	OTU6196	OTU1084			OTU9775	OTU612
								OTU1973	OTU6222	OTU1089			OTU9837	OTU616
								OTU1975	OTU7735	OTU1092			OTU10117	OTU617
								OTU2013	OTU8125	OTU1103			OTU10131	OTU618
								OTU2108		OTU1111			OTU10266	OTU619
								OTU2197		OTU1123			OTU10382	OTU620
								OTU2390		OTU1139			OTU10424	OTU621
								OTU2396		OTU1146			OTU10655	OTU622
								OTU2466		OTU1162			OTU10835	OTU623
								OTU2651		OTU1167			OTU11257	OTU624
								OTU2665		OTU1187			OTU11282	OTU626
								OTU2782		OTU1193			OTU11360	OTU630
								OTU2822		OTU1207			OTU11506	OTU631
								OTU2837		OTU1223			OTU11663	OTU633
								OTU2851		OTU1225			OTU11736	OTU636
								OTU2862		OTU1226			OTU11835	OTU637
								OTU2908		OTU1243			OTU11984	OTU638
								OTU3034		OTU1264			OTU12042	OTU640
								OTU3386		OTU1277			OTU12304	OTU641
								OTU3515		OTU1299			OTU12329	OTU643
								OTU3832		OTU1387			OTU14517	OTU644
								OTU4096		OTU1399			OTU14929	OTU648
								OTU4719		OTU1415			OTU15145	OTU650
								OTU4798		OTU1416				OTU652
								OTU4808		OTU1445				OTU654
								OTU5287		OTU1447				OTU656
								OTU5491		OTU1462				OTU657
								OTU5538		OTU1465				OTU658
								OTU5542		OTU1472				OTU659
								OTU6196		OTU1478				OTU660
								OTU6282		OTU1480				OTU661
								OTU6304		OTU1484				OTU662
								OTU6799		OTU1487				OTU667
										OTU1502				OTU668
										OTU1524				OTU669
										OTU1528				OTU671
										OTU1582				OTU672
										OTU1587				OTU674
										OTU1625				OTU675
										OTU1647				OTU678
										OTU1651				OTU679
										OTU1753				OTU683
										OTU1782				OTU684
										OTU1837				OTU690
										OTU1845				OTU698
										OTU1873				OTU701
										OTU1940				OTU703
										OTU1950				OTU705
										OTU1981				OTU710
										OTU2004				OTU713
										OTU2027				OTU716
										OTU2034				OTU717
										OTU2068				OTU720
										OTU2077				OTU721
										OTU2084				OTU724
										OTU2179				OTU730
										OTU2242				OTU731
										OTU2330				OTU734
										OTU2389				OTU735
										OTU2501				OTU737
										OTU2514				OTU741
										OTU2543				OTU742
										OTU2552				OTU743
										OTU2757				OTU744
										OTU2824				OTU748
										OTU2902				OTU749
										OTU3039				OTU750
										OTU3236				OTU753
										OTU3244				OTU758
										OTU3267				OTU761
										OTU3346				OTU763
										OTU3515				OTU764
										OTU3605				OTU765
										OTU3650				OTU766
										OTU3728				OTU767
										OTU3949				OTU769
										OTU4186				OTU770
										OTU4201				OTU775
										OTU4325				OTU779
										OTU4481				OTU780
										OTU5380				OTU783
										OTU5421				OTU785
										OTU5538				OTU786
										OTU6196				OTU787
										OTU6204				OTU790
										OTU7088				OTU792
										OTU9857				OTU793
										OTU11422				OTU794
														OTU797
														OTU798
														OTU799
														OTU800
														OTU801
														OTU803
														OTU804
														OTU806
														OTU808
														OTU809
														OTU810
														OTU812
														OTU815
														OTU816
														OTU817
														OTU818
														OTU820
														OTU821
														OTU824
														OTU828
														OTU831
														OTU832
														OTU833
														OTU835
														OTU837
														OTU838
														OTU843
														OTU844
														OTU845
														OTU846
														OTU847
														OTU854
														OTU857
														OTU858
														OTU861
														OTU863
														OTU864
														OTU865
														OTU868
														OTU870
														OTU872
														OTU873
														OTU876
														OTU877
														OTU878
														OTU880
														OTU882
														OTU884
														OTU887
														OTU888
														OTU889
														OTU893
														OTU896
														OTU897
														OTU898
														OTU899
														OTU900
														OTU903
														OTU904
														OTU905
														OTU922
														OTU923
														OTU924
														OTU926
														OTU927
														OTU928
														OTU929
														OTU930
														OTU931
														OTU933
														OTU934
														OTU936
														OTU937
														OTU943
														OTU944
														OTU948
														OTU949
														OTU950
														OTU954
														OTU955
														OTU956
														OTU960
														OTU962
														OTU965
														OTU968
														OTU969
														OTU971
														OTU972
														OTU973
														OTU974
														OTU980
														OTU981
														OTU982
														OTU983
														OTU984
														OTU985
														OTU988
														OTU992
														OTU993
														OTU994
														OTU995
														OTU996
														OTU999
														OTU1004
														OTU1007
														OTU1008
														OTU1009
														OTU1014
														OTU1016
														OTU1017
														OTU1023
														OTU1025
														OTU1028
														OTU1029
														OTU1030
														OTU1031
														OTU1032
														OTU1034
														OTU1035
														OTU1036
														OTU1037
														OTU1039
														OTU1042
														OTU1045
														OTU1047
														OTU1049
														OTU1050
														OTU1056
														OTU1060
														OTU1062
														OTU1065
														OTU1068
														OTU1069
														OTU1070
														OTU1071
														OTU1072
														OTU1073
														OTU1074
														OTU1076
														OTU1080
														OTU1081
														OTU1085
														OTU1086
														OTU1087
														OTU1088
														OTU1095
														OTU1097
														OTU1102
														OTU1104
														OTU1105
														OTU1106
														OTU1107
														OTU1109
														OTU1110
														OTU1114
														OTU1120
														OTU1121
														OTU1122
														OTU1124
														OTU1126
														OTU1127
														OTU1130
														OTU1134
														OTU1136
														OTU1137
														OTU1138
														OTU1140
														OTU1141
														OTU1144
														OTU1149
														OTU1151
														OTU1152
														OTU1153
														OTU1154
														OTU1155
														OTU1160
														OTU1161
														OTU1164
														OTU1166
														OTU1170
														OTU1171
														OTU1172
														OTU1174
														OTU1175
														OTU1180
														OTU1181
														OTU1182
														OTU1183
														OTU1188
														OTU1190
														OTU1196
														OTU1197
														OTU1199
														OTU1200
														OTU1201
														OTU1202
														OTU1203
														OTU1205
														OTU1206
														OTU1212
														OTU1213
														OTU1216
														OTU1219
														OTU1222
														OTU1229
														OTU1230
														OTU1231
														OTU1233
														OTU1234
														OTU1236
														OTU1237
														OTU1241
														OTU1244
														OTU1245
														OTU1246
														OTU1250
														OTU1252
														OTU1253
														OTU1258
														OTU1259
														OTU1260
														OTU1262
														OTU1263
														OTU1265
														OTU1267
														OTU1268
														OTU1269
														OTU1270
														OTU1273
														OTU1276
														OTU1279
														OTU1280
														OTU1282
														OTU1283
														OTU1285
														OTU1286
														OTU1287
														OTU1288
														OTU1290
														OTU1291
														OTU1292
														OTU1294
														OTU1304
														OTU1306
														OTU1310
														OTU1314
														OTU1315
														OTU1316
														OTU1318
														OTU1319
														OTU1321
														OTU1323
														OTU1324
														OTU1326
														OTU1329
														OTU1333
														OTU1338
														OTU1339
														OTU1340
														OTU1344
														OTU1345
														OTU1348
														OTU1349
														OTU1351
														OTU1353
														OTU1355
														OTU1356
														OTU1357
														OTU1360
														OTU1363
														OTU1365
														OTU1366
														OTU1367
														OTU1370
														OTU1371
														OTU1372
														OTU1373
														OTU1379
														OTU1382
														OTU1385
														OTU1388
														OTU1391
														OTU1394
														OTU1395
														OTU1396
														OTU1397
														OTU1398
														OTU1403
														OTU1404
														OTU1407
														OTU1408
														OTU1410
														OTU1413
														OTU1414
														OTU1417
														OTU1420
														OTU1424
														OTU1426
														OTU1427
														OTU1431
														OTU1432
														OTU1433
														OTU1434
														OTU1435
														OTU1439
														OTU1441
														OTU1443
														OTU1444
														OTU1446
														OTU1449
														OTU1450
														OTU1452
														OTU1456
														OTU1458
														OTU1466
														OTU1468
														OTU1470
														OTU1471
														OTU1475
														OTU1476
														OTU1477
														OTU1479
														OTU1488
														OTU1489
														OTU1491
														OTU1492
														OTU1495
														OTU1496
														OTU1498
														OTU1503
														OTU1504
														OTU1508
														OTU1510
														OTU1512
														OTU1517
														OTU1520
														OTU1521
														OTU1522
														OTU1525
														OTU1532
														OTU1535
														OTU1538
														OTU1541
														OTU1542
														OTU1543
														OTU1544
														OTU1548
														OTU1549
														OTU1554
														OTU1556
														OTU1558
														OTU1560
														OTU1562
														OTU1563
														OTU1565
														OTU1566
														OTU1567
														OTU1568
														OTU1569
														OTU1570
														OTU1574
														OTU1584
														OTU1585
														OTU1586
														OTU1588
														OTU1591
														OTU1592
														OTU1597
														OTU1603
														OTU1605
														OTU1606
														OTU1610
														OTU1611
														OTU1615
														OTU1617
														OTU1620
														OTU1621
														OTU1622
														OTU1624
														OTU1633
														OTU1637
														OTU1639
														OTU1642
														OTU1645
														OTU1648
														OTU1649
														OTU1650
														OTU1654
														OTU1660
														OTU1664
														OTU1666
														OTU1669
														OTU1672
														OTU1677
														OTU1683
														OTU1684
														OTU1687
														OTU1688
														OTU1689
														OTU1696
														OTU1697
														OTU1698
														OTU1699
														OTU1702
														OTU1705
														OTU1707
														OTU1711
														OTU1714
														OTU1718
														OTU1720
														OTU1721
														OTU1723
														OTU1731
														OTU1737
														OTU1739
														OTU1743
														OTU1745
														OTU1747
														OTU1749
														OTU1752
														OTU1754
														OTU1762
														OTU1766
														OTU1770
														OTU1772
														OTU1776
														OTU1783
														OTU1784
														OTU1789
														OTU1790
														OTU1794
														OTU1799
														OTU1802
														OTU1805
														OTU1809
														OTU1815
														OTU1817
														OTU1819
														OTU1821
														OTU1822
														OTU1823
														OTU1829
														OTU1831
														OTU1834
														OTU1840
														OTU1852
														OTU1856
														OTU1863
														OTU1866
														OTU1867
														OTU1869
														OTU1871
														OTU1872
														OTU1877
														OTU1880
														OTU1881
														OTU1882
														OTU1884
														OTU1887
														OTU1888
														OTU1893
														OTU1894
														OTU1895
														OTU1898
														OTU1900
														OTU1901
														OTU1904
														OTU1905
														OTU1910
														OTU1913
														OTU1914
														OTU1915
														OTU1916
														OTU1919
														OTU1920
														OTU1922
														OTU1926
														OTU1927
														OTU1929
														OTU1930
														OTU1934
														OTU1939
														OTU1943
														OTU1945
														OTU1947
														OTU1948
														OTU1949
														OTU1951
														OTU1953
														OTU1954
														OTU1956
														OTU1961
														OTU1962
														OTU1963
														OTU1969
														OTU1976
														OTU1983
														OTU1984
														OTU1985
														OTU1992
														OTU1994
														OTU1997
														OTU1999
														OTU2000
														OTU2010
														OTU2011
														OTU2026
														OTU2029
														OTU2030
														OTU2038
														OTU2039
														OTU2044
														OTU2045
														OTU2049
														OTU2050
														OTU2052
														OTU2054
														OTU2056
														OTU2059
														OTU2060
														OTU2064
														OTU2067
														OTU2071
														OTU2074
														OTU2075
														OTU2078
														OTU2079
														OTU2081
														OTU2082
														OTU2085
														OTU2090
														OTU2094
														OTU2099
														OTU2100
														OTU2102
														OTU2103
														OTU2111
														OTU2112
														OTU2115
														OTU2116
														OTU2119
														OTU2120
														OTU2124
														OTU2126
														OTU2127
														OTU2128
														OTU2131
														OTU2133
														OTU2137
														OTU2140
														OTU2142
														OTU2150
														OTU2151
														OTU2156
														OTU2165
														OTU2166
														OTU2169
														OTU2171
														OTU2172
														OTU2174
														OTU2178
														OTU2185
														OTU2187
														OTU2190
														OTU2194
														OTU2198
														OTU2199
														OTU2203
														OTU2204
														OTU2209
														OTU2212
														OTU2213
														OTU2214
														OTU2218
														OTU2219
														OTU2220
														OTU2221
														OTU2223
														OTU2225
														OTU2227
														OTU2230
														OTU2232
														OTU2236
														OTU2238
														OTU2240
														OTU2246
														OTU2247
														OTU2251
														OTU2255
														OTU2256
														OTU2257
														OTU2259
														OTU2262
														OTU2264
														OTU2267
														OTU2270
														OTU2271
														OTU2273
														OTU2275
														OTU2276
														OTU2279
														OTU2286
														OTU2290
														OTU2291
														OTU2293
														OTU2305
														OTU2308
														OTU2310
														OTU2311
														OTU2318
														OTU2319
														OTU2320
														OTU2325
														OTU2326
														OTU2335
														OTU2342
														OTU2344
														OTU2345
														OTU2346
														OTU2347
														OTU2351
														OTU2361
														OTU2364
														OTU2365
														OTU2366
														OTU2368
														OTU2374
														OTU2377
														OTU2378
														OTU2379
														OTU2380
														OTU2384
														OTU2387
														OTU2395
														OTU2397
														OTU2399
														OTU2408
														OTU2414
														OTU2415
														OTU2417
														OTU2419
														OTU2421
														OTU2423
														OTU2428
														OTU2431
														OTU2432
														OTU2434
														OTU2437
														OTU2443
														OTU2444
														OTU2450
														OTU2451
														OTU2452
														OTU2458
														OTU2462
														OTU2470
														OTU2474
														OTU2476
														OTU2484
														OTU2489
														OTU2490
														OTU2493
														OTU2497
														OTU2499
														OTU2504
														OTU2510
														OTU2512
														OTU2526
														OTU2527
														OTU2533
														OTU2535
														OTU2537
														OTU2545
														OTU2548
														OTU2555
														OTU2560
														OTU2561
														OTU2571
														OTU2589
														OTU2590
														OTU2592
														OTU2594
														OTU2601
														OTU2603
														OTU2605
														OTU2606
														OTU2611
														OTU2613
														OTU2616
														OTU2619
														OTU2621
														OTU2627
														OTU2631
														OTU2632
														OTU2637
														OTU2638
														OTU2642
														OTU2643
														OTU2644
														OTU2645
														OTU2648
														OTU2654
														OTU2660
														OTU2662
														OTU2663
														OTU2668
														OTU2671
														OTU2673
														OTU2674
														OTU2676
														OTU2687
														OTU2688
														OTU2692
														OTU2693
														OTU2694
														OTU2701
														OTU2704
														OTU2706
														OTU2707
														OTU2708
														OTU2710
														OTU2711
														OTU2718
														OTU2719
														OTU2722
														OTU2726
														OTU2727
														OTU2733
														OTU2736
														OTU2737
														OTU2742
														OTU2747
														OTU2748
														OTU2749
														OTU2754
														OTU2755
														OTU2760
														OTU2761
														OTU2764
														OTU2768
														OTU2771
														OTU2773
														OTU2776
														OTU2777
														OTU2781
														OTU2783
														OTU2788
														OTU2797
														OTU2802
														OTU2814
														OTU2817
														OTU2818
														OTU2820
														OTU2825
														OTU2830
														OTU2838
														OTU2839
														OTU2841
														OTU2842
														OTU2844
														OTU2845
														OTU2850
														OTU2858
														OTU2860
														OTU2878
														OTU2879
														OTU2882
														OTU2883
														OTU2887
														OTU2890
														OTU2897
														OTU2898
														OTU2899
														OTU2903
														OTU2904
														OTU2906
														OTU2912
														OTU2921
														OTU2924
														OTU2927
														OTU2929
														OTU2935
														OTU2943
														OTU2947
														OTU2949
														OTU2954
														OTU2968
														OTU2969
														OTU2974
														OTU2980
														OTU2982
														OTU2983
														OTU2987
														OTU2989
														OTU2992
														OTU2994
														OTU2996
														OTU3002
														OTU3004
														OTU3006
														OTU3012
														OTU3017
														OTU3021
														OTU3023
														OTU3030
														OTU3033
														OTU3035
														OTU3038
														OTU3048
														OTU3051
														OTU3055
														OTU3063
														OTU3068
														OTU3070
														OTU3076
														OTU3085
														OTU3087
														OTU3094
														OTU3103
														OTU3110
														OTU3112
														OTU3113
														OTU3115
														OTU3129
														OTU3133
														OTU3140
														OTU3145
														OTU3147
														OTU3156
														OTU3157
														OTU3163
														OTU3167
														OTU3170
														OTU3176
														OTU3178
														OTU3182
														OTU3186
														OTU3192
														OTU3194
														OTU3195
														OTU3204
														OTU3213
														OTU3220
														OTU3221
														OTU3222
														OTU3232
														OTU3233
														OTU3235
														OTU3237
														OTU3238
														OTU3240
														OTU3241
														OTU3243
														OTU3249
														OTU3253
														OTU3254
														OTU3262
														OTU3263
														OTU3264
														OTU3268
														OTU3275
														OTU3281
														OTU3282
														OTU3286
														OTU3300
														OTU3307
														OTU3310
														OTU3317
														OTU3324
														OTU3328
														OTU3331
														OTU3339
														OTU3341
														OTU3344
														OTU3345
														OTU3349
														OTU3351
														OTU3355
														OTU3358
														OTU3364
														OTU3367
														OTU3368
														OTU3373
														OTU3377
														OTU3378
														OTU3387
														OTU3388
														OTU3389
														OTU3392
														OTU3393
														OTU3394
														OTU3397
														OTU3399
														OTU3400
														OTU3404
														OTU3410
														OTU3411
														OTU3418
														OTU3421
														OTU3422
														OTU3425
														OTU3427
														OTU3437
														OTU3440
														OTU3448
														OTU3458
														OTU3462
														OTU3477
														OTU3478
														OTU3480
														OTU3482
														OTU3484
														OTU3491
														OTU3493
														OTU3495
														OTU3497
														OTU3499
														OTU3507
														OTU3509
														OTU3512
														OTU3514
														OTU3518
														OTU3520
														OTU3522
														OTU3529
														OTU3536
														OTU3547
														OTU3561
														OTU3562
														OTU3563
														OTU3564
														OTU3566
														OTU3576
														OTU3583
														OTU3584
														OTU3587
														OTU3589
														OTU3592
														OTU3593
														OTU3594
														OTU3606
														OTU3609
														OTU3611
														OTU3614
														OTU3618
														OTU3621
														OTU3622
														OTU3633
														OTU3637
														OTU3643
														OTU3644
														OTU3645
														OTU3646
														OTU3651
														OTU3658
														OTU3659
														OTU3660
														OTU3663
														OTU3668
														OTU3671
														OTU3677
														OTU3681
														OTU3686
														OTU3695
														OTU3700
														OTU3712
														OTU3719
														OTU3722
														OTU3724
														OTU3734
														OTU3748
														OTU3749
														OTU3770
														OTU3777
														OTU3782
														OTU3784
														OTU3789
														OTU3791
														OTU3793
														OTU3794
														OTU3797
														OTU3800
														OTU3806
														OTU3814
														OTU3815
														OTU3822
														OTU3823
														OTU3833
														OTU3839
														OTU3844
														OTU3850
														OTU3854
														OTU3869
														OTU3870
														OTU3872
														OTU3875
														OTU3879
														OTU3881
														OTU3886
														OTU3887
														OTU3889
														OTU3891
														OTU3902
														OTU3906
														OTU3908
														OTU3912
														OTU3918
														OTU3928
														OTU3936
														OTU3942
														OTU3944
														OTU3948
														OTU3950
														OTU3955
														OTU3959
														OTU3961
														OTU3977
														OTU3992
														OTU3993
														OTU3995
														OTU3997
														OTU4000
														OTU4001
														OTU4002
														OTU4011
														OTU4013
														OTU4015
														OTU4018
														OTU4032
														OTU4033
														OTU4036
														OTU4038
														OTU4042
														OTU4043
														OTU4051
														OTU4052
														OTU4054
														OTU4061
														OTU4075
														OTU4079
														OTU4084
														OTU4088
														OTU4091
														OTU4100
														OTU4107
														OTU4110
														OTU4121
														OTU4124
														OTU4125
														OTU4138
														OTU4140
														OTU4147
														OTU4148
														OTU4154
														OTU4158
														OTU4175
														OTU4180
														OTU4183
														OTU4188
														OTU4189
														OTU4191
														OTU4194
														OTU4224
														OTU4228
														OTU4237
														OTU4239
														OTU4242
														OTU4246
														OTU4247
														OTU4254
														OTU4256
														OTU4258
														OTU4262
														OTU4264
														OTU4268
														OTU4274
														OTU4278
														OTU4287
														OTU4297
														OTU4300
														OTU4319
														OTU4322
														OTU4340
														OTU4342
														OTU4343
														OTU4359
														OTU4361
														OTU4365
														OTU4371
														OTU4379
														OTU4380
														OTU4391
														OTU4395
														OTU4397
														OTU4398
														OTU4407
														OTU4411
														OTU4413
														OTU4414
														OTU4416
														OTU4420
														OTU4424
														OTU4427
														OTU4431
														OTU4433
														OTU4438
														OTU4442
														OTU4443
														OTU4446
														OTU4456
														OTU4459
														OTU4460
														OTU4463
														OTU4469
														OTU4480
														OTU4484
														OTU4486
														OTU4487
														OTU4499
														OTU4508
														OTU4511
														OTU4514
														OTU4519
														OTU4533
														OTU4540
														OTU4542
														OTU4543
														OTU4551
														OTU4562
														OTU4568
														OTU4584
														OTU4585
														OTU4602
														OTU4603
														OTU4604
														OTU4606
														OTU4607
														OTU4608
														OTU4609
														OTU4614
														OTU4631
														OTU4632
														OTU4634
														OTU4649
														OTU4657
														OTU4658
														OTU4664
														OTU4667
														OTU4670
														OTU4673
														OTU4674
														OTU4675
														OTU4681
														OTU4684
														OTU4687
														OTU4690
														OTU4701
														OTU4704
														OTU4705
														OTU4712
														OTU4714
														OTU4723
														OTU4726
														OTU4733
														OTU4736
														OTU4738
														OTU4745
														OTU4755
														OTU4763
														OTU4770
														OTU4781
														OTU4790
														OTU4794
														OTU4796
														OTU4797
														OTU4799
														OTU4805
														OTU4826
														OTU4836
														OTU4847
														OTU4851
														OTU4862
														OTU4877
														OTU4888
														OTU4892
														OTU4905
														OTU4913
														OTU4915
														OTU4925
														OTU4934
														OTU4936
														OTU4939
														OTU4948
														OTU4959
														OTU4964
														OTU4965
														OTU4966
														OTU4967
														OTU4970
														OTU4980
														OTU5000
														OTU5001
														OTU5005
														OTU5021
														OTU5023
														OTU5034
														OTU5053
														OTU5058
														OTU5062
														OTU5071
														OTU5087
														OTU5089
														OTU5095
														OTU5096
														OTU5098
														OTU5101
														OTU5113
														OTU5117
														OTU5118
														OTU5120
														OTU5124
														OTU5128
														OTU5138
														OTU5139
														OTU5140
														OTU5147
														OTU5153
														OTU5164
														OTU5169
														OTU5172
														OTU5180
														OTU5181
														OTU5184
														OTU5187
														OTU5197
														OTU5203
														OTU5206
														OTU5217
														OTU5221
														OTU5224
														OTU5225
														OTU5233
														OTU5234
														OTU5240
														OTU5259
														OTU5267
														OTU5274
														OTU5278
														OTU5283
														OTU5294
														OTU5295
														OTU5308
														OTU5314
														OTU5316
														OTU5323
														OTU5327
														OTU5332
														OTU5333
														OTU5346
														OTU5347
														OTU5353
														OTU5357
														OTU5358
														OTU5361
														OTU5381
														OTU5385
														OTU5386
														OTU5390
														OTU5401
														OTU5403
														OTU5408
														OTU5409
														OTU5412
														OTU5414
														OTU5415
														OTU5418
														OTU5423
														OTU5433
														OTU5438
														OTU5448
														OTU5467
														OTU5469
														OTU5473
														OTU5482
														OTU5483
														OTU5497
														OTU5500
														OTU5505
														OTU5520
														OTU5527
														OTU5537
														OTU5539
														OTU5560
														OTU5568
														OTU5577
														OTU5581
														OTU5586
														OTU5587
														OTU5590
														OTU5591
														OTU5616
														OTU5621
														OTU5633
														OTU5647
														OTU5656
														OTU5659
														OTU5662
														OTU5667
														OTU5677
														OTU5678
														OTU5683
														OTU5688
														OTU5692
														OTU5695
														OTU5703
														OTU5708
														OTU5711
														OTU5715
														OTU5733
														OTU5734
														OTU5741
														OTU5744
														OTU5747
														OTU5750
														OTU5751
														OTU5753
														OTU5759
														OTU5787
														OTU5791
														OTU5792
														OTU5794
														OTU5814
														OTU5827
														OTU5843
														OTU5857
														OTU5858
														OTU5868
														OTU5869
														OTU5887
														OTU5906
														OTU5908
														OTU5909
														OTU5911
														OTU5917
														OTU5921
														OTU5945
														OTU5968
														OTU5970
														OTU5983
														OTU5984
														OTU5986
														OTU5995
														OTU5998
														OTU6002
														OTU6003
														OTU6004
														OTU6006
														OTU6007
														OTU6008
														OTU6018
														OTU6022
														OTU6035
														OTU6037
														OTU6041
														OTU6045
														OTU6066
														OTU6067
														OTU6070
														OTU6079
														OTU6082
														OTU6089
														OTU6090
														OTU6096
														OTU6118
														OTU6123
														OTU6131
														OTU6140
														OTU6151
														OTU6166
														OTU6189
														OTU6200
														OTU6201
														OTU6211
														OTU6218
														OTU6220
														OTU6238
														OTU6241
														OTU6249
														OTU6257
														OTU6276
														OTU6279
														OTU6285
														OTU6290
														OTU6291
														OTU6306
														OTU6308
														OTU6309
														OTU6326
														OTU6338
														OTU6352
														OTU6367
														OTU6378
														OTU6392
														OTU6400
														OTU6404
														OTU6405
														OTU6412
														OTU6419
														OTU6425
														OTU6438
														OTU6479
														OTU6507
														OTU6509
														OTU6522
														OTU6528
														OTU6538
														OTU6543
														OTU6554
														OTU6565
														OTU6566
														OTU6599
														OTU6608
														OTU6611
														OTU6630
														OTU6651
														OTU6656
														OTU6662
														OTU6675
														OTU6691
														OTU6693
														OTU6695
														OTU6697
														OTU6711
														OTU6717
														OTU6728
														OTU6734
														OTU6736
														OTU6740
														OTU6749
														OTU6756
														OTU6771
														OTU6773
														OTU6789
														OTU6797
														OTU6801
														OTU6813
														OTU6861
														OTU6863
														OTU6866
														OTU6874
														OTU6886
														OTU6888
														OTU6889
														OTU6905
														OTU6920
														OTU6935
														OTU6949
														OTU6961
														OTU6985
														OTU6987
														OTU7015
														OTU7040
														OTU7041
														OTU7042
														OTU7044
														OTU7057
														OTU7068
														OTU7070
														OTU7105
														OTU7107
														OTU7113
														OTU7121
														OTU7138
														OTU7151
														OTU7154
														OTU7165
														OTU7169
														OTU7195
														OTU7202
														OTU7214
														OTU7225
														OTU7245
														OTU7254
														OTU7264
														OTU7272
														OTU7277
														OTU7280
														OTU7289
														OTU7299
														OTU7303
														OTU7305
														OTU7318
														OTU7322
														OTU7329
														OTU7336
														OTU7349
														OTU7355
														OTU7374
														OTU7383
														OTU7419
														OTU7424
														OTU7429
														OTU7447
														OTU7451
														OTU7486
														OTU7497
														OTU7514
														OTU7518
														OTU7523
														OTU7533
														OTU7548
														OTU7559
														OTU7588
														OTU7599
														OTU7606
														OTU7614
														OTU7632
														OTU7653
														OTU7684
														OTU7708
														OTU7709
														OTU7721
														OTU7722
														OTU7723
														OTU7724
														OTU7764
														OTU7794
														OTU7805
														OTU7814
														OTU7825
														OTU7828
														OTU7831
														OTU7849
														OTU7866
														OTU7900
														OTU7923
														OTU7928
														OTU7958
														OTU7986
														OTU8002
														OTU8026
														OTU8034
														OTU8041
														OTU8074
														OTU8083
														OTU8090
														OTU8095
														OTU8105
														OTU8116
														OTU8131
														OTU8141
														OTU8169
														OTU8178
														OTU8183
														OTU8195
														OTU8225
														OTU8243
														OTU8253
														OTU8255
														OTU8285
														OTU8296
														OTU8304
														OTU8309
														OTU8311
														OTU8319
														OTU8335
														OTU8366
														OTU8371
														OTU8387
														OTU8388
														OTU8401
														OTU8407
														OTU8411
														OTU8437
														OTU8441
														OTU8445
														OTU8449
														OTU8451
														OTU8472
														OTU8482
														OTU8491
														OTU8495
														OTU8507
														OTU8517
														OTU8574
														OTU8581
														OTU8594
														OTU8603
														OTU8612
														OTU8625
														OTU8634
														OTU8660
														OTU8667
														OTU8668
														OTU8693
														OTU8719
														OTU8725
														OTU8737
														OTU8742
														OTU8744
														OTU8754
														OTU8776
														OTU8784
														OTU8814
														OTU8856
														OTU8858
														OTU8887
														OTU8899
														OTU8925
														OTU8930
														OTU8946
														OTU8986
														OTU8995
														OTU9012
														OTU9025
														OTU9052
														OTU9066
														OTU9082
														OTU9133
														OTU9137
														OTU9165
														OTU9223
														OTU9229
														OTU9256
														OTU9271
														OTU9273
														OTU9285
														OTU9292
														OTU9293
														OTU9312
														OTU9320
														OTU9323
														OTU9374
														OTU9401
														OTU9415
														OTU9422
														OTU9442
														OTU9452
														OTU9461
														OTU9502
														OTU9506
														OTU9517
														OTU9564
														OTU9566
														OTU9610
														OTU9613
														OTU9624
														OTU9673
														OTU9692
														OTU9713
														OTU9770
[truncated: 139 more rows]

## Sheet: Figure 2C
pcoa_unweighted_unifrac_otu_table.txt_Group_importance
x
PC1	0.45115
PC2	0.15937
PC3	0.06091
PC4	0.04783
PC5	0.03548
PC6	0.03143
PC7	0.02888
PC8	0.02628
PC9	0.02439
PC10	0.02205
PC11	0.01827
PC12	0.01707
PC13	0.017
PC14	0.01581
PC15	0.01551
PC16	0.01502
PC17	0.01356
PC18	0
pcoa_unweighted_unifrac_otu_table.txt_Group_rotation
PC1	PC2	PC3	PC4	PC5	PC6	PC7	PC8	PC9	PC10	PC11	PC12	PC13	PC14	PC15	PC16	PC17	PC18
C-504	0.308264	-0.0530274	-0.00130361	0.181623	-0.368668	0.027774	-0.16045	0.289395	-0.136002	0.180979	-0.0103635	0.355674	-0.344824	-0.0603492	0.451232	0.265398	0.124194	0.181971
C-506	0.274065	0.00836678	0.190894	0.247901	-0.306555	0.26473	-0.0155152	-0.307975	0.321027	-0.119049	0.0103372	-0.47147	0.22686	0.215579	0.317891	-0.00401087	-0.0715819	0.154983
C-510	0.311681	-0.0346676	0.0323826	0.189575	-0.404122	0.104252	0.224595	-0.184749	0.00748461	-0.0212201	0.0625264	0.256519	-0.0478502	-0.223078	-0.638838	-0.190054	-0.0524533	0.191443
C-512	0.273591	-0.00663407	-0.265433	-0.0959892	-0.118542	-0.0953415	-0.369502	0.501165	-0.296816	-0.0868007	0.112052	-0.368835	0.220808	0.158561	-0.221501	-0.174966	-0.0539103	0.184081
C-513	0.179912	0.0225742	0.51167	0.365563	0.477786	-0.403665	0.00547952	0.0731648	-0.0672195	-0.05018	0.0232774	0.0179673	0.0485883	-0.0564314	-0.00660112	-0.0343398	-0.0486239	0.397539
M-647	-0.261353	0.175247	-0.236099	0.385566	0.104266	0.254256	0.16084	0.0678303	-0.146543	0.342911	-0.252559	-0.196643	-0.078271	0.185469	-0.219664	0.39036	-0.2017	0.259293
M-534	-0.320267	-0.214309	-0.000208632	-0.00718097	-0.126745	0.0378176	0.114661	0.252258	0.138327	-0.126737	-0.072884	-0.356486	-0.0703677	-0.716563	0.0947539	-0.0208454	0.0372814	0.245694
M-547	-0.31086	-0.218034	0.0179877	-0.033721	-0.0858059	0.0605825	0.215832	0.357474	0.354144	-0.326153	0.0124462	0.280095	0.0200003	0.482342	-0.0360856	-0.0854623	0.0865974	0.330759
M-601	-0.272882	-0.173069	0.133713	-0.139121	-0.243082	-0.287919	-0.319233	-0.373187	-0.191292	0.00797395	-0.296549	-0.167762	-0.436214	0.212987	-0.0839405	-0.158848	0.043526	0.229396
M-604	-0.301626	-0.201647	0.139845	-0.174899	-0.173678	0.00395849	-0.106174	-0.208804	-0.265238	0.188166	0.469298	0.167483	0.451329	-0.0405151	0.0513515	0.266853	-0.168073	0.267727
L-628	-0.235671	0.271824	-0.274875	0.317358	0.0124755	0.0323379	-0.028496	-0.12137	-0.0867068	0.215814	0.153959	0.0946498	0.137739	-0.0319067	0.206985	-0.569519	0.4152	0.176701
L-631	0.265067	-0.11776	-0.420323	-0.273148	0.418253	0.221187	-0.196303	-0.300053	0.172705	-0.11306	-0.0222051	0.122488	-0.0892271	-0.110241	0.0365413	0.0835212	0.0176922	0.47468
L-633	-0.092707	0.38297	-0.138291	0.0462755	-0.19916	-0.244925	-0.193583	-0.0583473	0.0432825	-0.321307	-0.502033	0.2821	0.405283	-0.15001	0.0743177	0.108753	-0.196563	0.058884
L-672	0.190366	0.115412	-0.238005	-0.290629	-0.133606	-0.51433	0.612649	-0.081162	-0.0251371	0.141039	0.00489783	-0.173619	0.0479861	0.0838266	0.126612	0.125563	0.140439	0.182966
H-619	-0.11099	0.411471	-0.101515	0.033744	-0.0291507	-0.00198906	0.099469	-0.049178	-0.148928	-0.417552	0.447634	-0.0306617	-0.403729	0.000400163	0.142269	-0.0640904	-0.453342	0.0552545
H-989	0.0119818	0.347744	0.334438	-0.268244	0.0137907	0.380686	0.118348	0.0086184	-0.393173	-0.286494	-0.104925	-0.0550151	0.0230678	0.00202097	-0.0602796	0.158756	0.487853	0.133642
H-588	-0.0933167	0.376856	0.032669	-0.0043996	-0.0819087	-0.213887	-0.334687	0.0243489	0.497505	0.0925743	0.318655	-0.0895887	-0.11286	-0.0331252	-0.279043	0.345255	0.325865	0.0195595
H-652	0.027151	0.347236	0.292449	-0.438099	-0.0235584	0.168571	-0.012319	0.184445	0.22062	0.468602	-0.127123	0.0544992	-0.0317583	-0.0217139	0.0492711	-0.312473	-0.333079	0.195472
pcoa_unweighted_unifrac_otu_table.txt_Group_sites
PC1	PC2	PC3	PC4	PC5	PC6	PC7	PC8	PC9	PC10	PC11	PC12	PC13	PC14	PC15	PC16	PC17	PC18
C-504	-0.802072	0.201619	0.00172771	-0.147617	0.211938	-0.0260799	0.0961949	-0.174162	0.0799053	-0.108185	0.0115199	-0.182356	0.168372	0.0259404	-0.211423	-0.119222	-0.0521045	1.85615e-16
C-506	-0.714818	0.103597	-0.176879	-0.202312	0.171313	-0.183693	0.00393054	0.19025	-0.188819	0.0600703	0.000489703	0.225075	-0.112173	-0.104463	-0.148918	0.00481615	0.0335283	-8.67362e-18
C-510	-0.810745	0.174494	-0.0295671	-0.154147	0.236546	-0.0772094	-0.150241	0.115254	-0.00446463	0.00474918	-0.0254755	-0.133702	0.0225856	0.10293	0.299649	0.0909767	0.0253799	-5.20417e-18
C-512	-0.714384	0.132086	0.24714	0.0809655	0.0342668	0.0560391	0.229905	-0.303395	0.174462	0.0414512	-0.0507182	0.173932	-0.109282	-0.07771	0.103983	0.0839911	0.0260001	-7.45931e-17
C-513	-0.481686	0.12247	-0.474684	-0.298233	-0.411789	0.258152	-0.0132344	-0.0409105	0.0394283	0.0172114	-0.00201928	-0.0205785	-0.0252569	0.0225236	0.0033081	0.0210235	0.0251076	2.06432e-16
M-647	0.638516	-0.139794	0.219909	-0.315411	-0.1274	-0.177899	-0.109971	-0.0386914	0.0860969	-0.199474	0.135518	0.0883695	0.0374198	-0.0907681	0.103139	-0.176445	0.0911015	3.81639e-17
M-534	0.785391	0.459004	0.000795245	0.0081716	0.0310666	-0.0342456	-0.0811029	-0.150999	-0.0814111	0.0623623	0.0446908	0.166289	0.0334566	0.33599	-0.0442611	0.0135796	-0.0134628	2.08167e-17
M-547	0.760124	0.476756	-0.0160384	0.0303185	-0.00632852	-0.0507636	-0.146999	-0.214759	-0.208322	0.172468	0.00255684	-0.148371	-0.011088	-0.232107	0.0171106	0.0440957	-0.0345608	1.07553e-16
M-601	0.666399	0.390848	-0.123668	0.116675	0.117072	0.183703	0.196985	0.230547	0.112407	-0.0124061	0.158012	0.0740511	0.213107	-0.103828	0.0395075	0.0769945	-0.0163909	2.42861e-17
M-604	0.73805	0.441861	-0.12932	0.146315	0.0628016	-0.0118951	0.0599713	0.130489	0.15588	-0.113937	-0.230942	-0.0917362	-0.222661	0.0158517	-0.0239065	-0.119023	0.0766728	1.17961e-16
L-628	0.575864	-0.302585	0.255838	-0.259645	-0.0514204	-0.0280779	0.0126631	0.0762018	0.0509287	-0.126704	-0.0729312	-0.0529835	-0.0683806	0.0128234	-0.0969271	0.265584	-0.179989	1.70003e-16
L-631	-0.699539	0.352252	0.391359	0.228057	-0.380723	-0.160627	0.114349	0.187467	-0.101661	0.0506223	0.0227279	-0.0739147	0.0421602	0.0473037	-0.0168836	-0.0324985	-0.00333238	1.07553e-16
L-633	0.217419	-0.493593	0.128798	-0.0369907	0.113736	0.159343	0.120362	0.0369282	-0.0254831	0.175949	0.258641	-0.142501	-0.199386	0.0696961	-0.0347765	-0.0485709	0.0873263	6.59195e-17
L-672	-0.503048	-0.0571144	0.221629	0.241124	0.0474827	0.336064	-0.398163	0.0518942	0.0147202	-0.085562	0.00349923	0.0782773	-0.024407	-0.0422049	-0.0592329	-0.0548291	-0.0593164	6.48895e-17
H-619	0.263582	-0.535844	0.0946311	-0.0266608	-0.007129	-0.00284456	-0.0671782	0.0313472	0.0875349	0.229708	-0.224555	0.0112894	0.197721	-0.00151967	-0.0666343	0.0311972	0.199913	9.36751e-17
H-989	-0.0495419	-0.423448	-0.310331	0.222352	-0.0478339	-0.259858	-0.0806639	-0.00337965	0.231135	0.154824	0.058115	0.0214576	-0.011994	-0.00293825	0.0283622	-0.0708146	-0.212118	7.63278e-17
H-588	0.219323	-0.487717	-0.030068	0.00464076	0.0332909	0.13906	0.211027	-0.013696	-0.292558	-0.0549501	-0.159405	0.040856	0.0550145	0.0145622	0.130883	-0.157939	-0.141897	7.63278e-17
H-652	-0.0888333	-0.414891	-0.271271	0.362396	-0.0268902	-0.119168	0.00216424	-0.110388	-0.129779	-0.268198	0.0702748	-0.0334549	0.0147924	0.00791776	-0.0229803	0.147085	0.148141	0

## Sheet: Figure 2D
Chao					Shannon
Vehicle	AOM/DSS	Low dose (0.7g/kg)	High dose (1.4g/kg)		Vehicle	AOM/DSS	Low dose (0.7g/kg)	High dose (1.4g/kg)
91	1211	1087	566		1.38	4.88	4.34	2.82
148	1590	32	467		1.62	5.1	1.14	2.21
69	1190	462	173		1.43	4.51	2.17	1.9
97	1455	82	223		1.58	5.32	1.22	1.85
149	1565				1.81	4.99

## Sheet: Figure 3A
OTU ID	C-504	C-506	C-510	C-512	C-513	M-647	M-534	M-547	M-601	M-604	L-628	L-631	L-633	L-672	H-619	H-989	H-588	H-652
Acidobacteriota	0	0	0	0.000135538	0.0010843	0	0.000135538	0	0.000135538	0.000135538	0	0	0	0	0.000135538	0	0.000271076	0
Actinobacteriota	0.00298184	0.00460829	0.00433722	0.00880998	0.0188398	0.00460829	0.0085389	0.00243969	0.015858	0.0173489	0.00447276	0.00067769	0.00216861	0.00298184	0.00203307	0.00203307	0.0814584	0.00447276
Armatimonadota	0	0	0	0	0	0	0	0	0	0	0	0	0	0	0	0	0	0.000406614
Bacteroidota	0.000948767	0.00162646	0.000406614	0.00189753	0.00379507	0.64489	0.468013	0.499187	0.407563	0.514231	0.59813	0.000271076	0.145568	0.00338845	0.148143	0.0902684	0.129303	0.0403903
Campylobacterota	0	0	0	0	0	0.000813229	0.0134183	0.11453	0.00121984	0.0271076	0.000271076	0	0.00243969	0	0	0	0	0
Chloroflexi	0	0	0.000135538	0	0.0010843	0	0	0.000135538	0.000271076	0.000135538	0	0	0	0	0.000135538	0.00067769	0	0
Cyanobacteria	0.000135538	0.00121984	0.000406614	0	0.00189753	0	0	0	0.000135538	0.000271076	0.000135538	0	0	0	0	0.000406614	0.0010843	0.000406614
Deferribacterota	0	0	0	0	0	0.00230415	0.00067769	0.0067769	0	0.00230415	0.0028463	0	0.00230415	0	0.000813229	0	0.000542152	0.00352399
Deinococcota	0.000271076	0	0	0	0.000135538	0	0	0	0	0	0	0	0	0	0	0	0.000406614	0
Desulfobacterota	0	0	0	0	0	0.000135538	0.0185687	0.0111141	0.00867444	0.0116563	0.000135538	0	0	0	0	0	0	0
Firmicutes	0.00135538	0.00203307	0.00149092	0.000948767	0.0103009	0.315397	0.480483	0.360531	0.541746	0.412849	0.234752	0	0.0550285	0.00460829	0.0346978	0.021415	0.0880998	0.0368664
Fusobacteriota	0	0	0	0	0.000271076	0	0	0	0	0	0	0	0	0	0	0	0	0
Gemmatimonadota	0	0	0.000135538	0	0	0	0	0	0	0	0	0	0	0	0	0	0	0
Methylomirabilota	0	0	0	0	0.000271076	0	0	0	0.000135538	0	0	0	0	0	0	0	0	0
Myxococcota	0	0	0	0	0.000406614	0	0.000406614	0.000135538	0.000135538	0	0	0	0	0	0	0	0	0
NB1-j	0	0	0	0	0	0	0	0	0	0	0	0	0	0	0	0	0	0.000271076
Patescibacteria	0	0	0	0	0	0.000135538	0.000135538	0.000542152	0.000271076	0.00365953	0.00067769	0	0	0	0	0	0	0
Planctomycetota	0	0	0	0	0.000271076	0	0	0	0	0	0	0	0	0	0	0	0	0.000406614
Proteobacteria	0.994307	0.990512	0.993088	0.988073	0.960694	0.0304961	0.0096232	0.00460829	0.0238547	0.0101654	0.15858	0.999051	0.792356	0.989021	0.814042	0.885064	0.698834	0.91312
Unclassified	0	0	0	0	0	0.00121984	0	0	0	0.000135538	0	0	0.000135538	0	0	0.000135538	0	0.000135538
WPS-2	0	0	0	0.000135538	0.000948767	0	0	0	0	0	0	0	0	0	0	0	0	0

## Sheet: Figure 3B
OTU ID	C-504	C-506	C-510	C-512	C-513	M-647	M-534	M-547	M-601	M-604	L-628	L-631	L-633	L-672	H-619	H-989	H-588	H-652
44679	0	0	0	0	0	0	0.001762	0	0	0	0	0	0	0	0	0	0	0
67-14_norank	0	0	0	0	0	0	0	0.000135538	0.000135538	0	0	0	0	0	0	0	0	0
A2	0	0	0	0	0	0	0	0	0.000135538	0.00596368	0	0	0	0	0	0	0	0
ASF356	0	0	0	0	0	0.000542152	0.00257522	0	0.0010843	0.00826782	0	0	0	0	0	0	0	0
Acetatifactor	0	0	0	0	0	0	0.000271076	0	0	0	0.00298184	0	0	0	0	0	0	0
Acetitomaculum	0	0	0	0	0	0.000135538	0	0	0	0	0	0	0	0	0	0	0	0
Achromobacter	0.000135538	0.000135538	0	0	0.000135538	0	0	0	0	0	0	0.000135538	0	0	0	0	0.000271076	0
Acidovorax	0	0.00528599	0	0	0.000135538	0	0.000271076	0	0	0	0	0	0	0	0	0.000135538	0.00067769	0
Acinetobacter	0.000542152	0.000948767	0.000271076	0.000135538	0.00718352	0.000135538	0	0	0	0	0	0	0	0	0	0	0	0
Actinomarinales_norank	0	0	0	0	0.000135538	0	0	0	0	0	0	0	0	0	0	0	0	0
Actinomyces	0	0.000135538	0	0	0	0	0	0	0	0	0	0	0	0	0	0	0	0
Actinomycetospora	0	0	0.000271076	0	0	0	0	0	0	0	0	0	0	0	0	0	0	0
Adlercreutzia	0	0	0	0	0	0.00067769	0	0	0	0	0	0	0	0	0	0	0.000135538	0
Aliihoeflea	0	0.0010843	0	0.000542152	0.000406614	0.0124695	0	0	0	0	0.00433722	0.00203307	0.00230415	0.00135538	0.0166712	0.0177555	0.00759013	0.012605
Alistipes	0	0	0	0	0	0.014367	0.00243969	0.00799675	0.000813229	0.0056926	0.00420168	0	0.00149092	0.000271076	0.00189753	0.00162646	0.00474383	0.000271076
Allobaculum	0	0	0	0	0	0.00189753	0.00230415	0.000271076	0.00189753	0.00121984	0.00691244	0	0.000135538	0	0.00243969	0.00609921	0.0197886	0.00596368
Alloprevotella	0	0.000813229	0	0	0	0.016129	0.00420168	0.0039306	0.000135538	0.00664137	0.00474383	0	0.0149092	0	0.000271076	0.000271076	0.00433722	0.00121984
Allorhizobium-Neorhizobium-Pararhizobium-Rhizobium	0.000135538	0	0	0	0	0	0	0	0	0	0	0	0	0	0	0	0	0
Alphaproteobacteria_norank	0	0	0	0	0	0	0	0	0	0.000135538	0	0	0	0	0	0	0	0
Anaerococcus	0	0	0	0	0	0	0	0	0	0	0	0	0	0	0	0	0.000135538	0
Anaerofilum	0	0	0	0	0	0.000135538	0	0	0	0	0.000135538	0	0	0	0	0	0	0
Anaerofustis	0	0	0	0	0	0	0	0	0	0	0	0	0.000135538	0	0	0	0	0
Anaerolineaceae_uncultured	0	0	0	0	0.00067769	0	0	0	0	0	0	0	0	0	0	0	0	0
Anaeroplasma	0	0	0	0	0	0.001762	0.000135538	0	0	0.0010843	0	0	0	0	0	0	0	0
Anaerostipes	0	0	0	0	0	0	0	0	0	0	0	0	0	0	0.000406614	0	0	0
Anaerotruncus	0	0	0	0	0	0	0.000271076	0.00149092	0.00067769	0.00243969	0.000135538	0	0.00067769	0	0	0	0.000135538	0.000542152
Anaerovoracaceae_uncultured	0	0	0	0	0	0.000135538	0	0	0	0	0	0	0	0	0	0	0	0
Anaerovorax	0	0	0	0	0	0.00067769	0	0.000271076	0	0	0	0	0	0	0	0	0	0
Aquabacterium	0	0.00528599	0.0010843	0	0	0	0	0	0	0	0	0.00311738	0.000135538	0.000271076	0.00067769	0.00135538	0.000406614	0
Aridibacter	0	0	0	0	0	0	0	0	0	0.000135538	0	0	0	0	0	0	0	0
Asinibacterium	0	0	0	0	0	0	0.000135538	0.000406614	0	0	0	0	0	0	0	0	0	0
Atopobiaceae_Unclassified	0	0	0	0	0	0.000135538	0	0	0	0	0.000813229	0	0	0	0	0	0.00135538	0.000271076
BIrii41_norank	0	0	0	0	0.000271076	0	0.000135538	0	0	0	0	0	0	0	0	0	0	0
Bacillus	0	0	0	0	0	0	0	0	0	0.000135538	0	0	0	0	0	0.000135538	0	0
Bacteroidales_Unclassified	0	0	0	0	0	0	0.000542152	0.000135538	0.00067769	0.000542152	0	0	0	0	0	0	0	0
Bacteroides	0	0	0	0	0	0.0681757	0.031987	0.0197886	0.0287341	0.00420168	0.00433722	0	0.0294118	0.000406614	0.00189753	0.00420168	0.00528599	0.00542152
Bergeyella	0	0	0.000135538	0	0.000135538	0.000271076	0	0	0	0	0	0	0	0	0	0	0	0
Bifidobacterium	0	0	0	0	0	0	0.00582814	0	0.0115207	0.0116563	0.000271076	0	0	0	0	0	0	0
Bilophila	0	0	0	0	0	0	0	0	0.000135538	0.000135538	0	0	0	0	0	0	0	0
Blastococcus	0	0	0.000135538	0	0	0	0.000135538	0	0	0	0	0	0	0	0	0	0	0
Blastomonas	0.000135538	0.00067769	0.000542152	0	0	0	0	0	0	0	0	0	0	0	0	0	0	0
Blautia	0	0.000271076	0	0	0.000948767	0.00731906	0.00975874	0.0180266	0.00162646	0.000542152	0.00121984	0	0.000271076	0	0.000271076	0.000135538	0.00243969	0.00203307
Bosea	0.000813229	0.00216861	0.00243969	0.00433722	0.0010843	0	0	0	0	0	0	0	0.00216861	0.000406614	0.000135538	0.000135538	0.000542152	0.000542152
Brachybacterium	0	0	0.000135538	0	0	0	0	0	0	0	0	0	0	0	0	0	0	0
Bradyrhizobium	0.00067769	0.000542152	0.0010843	0.00162646	0.000813229	0	0.000406614	0.0010843	0.000271076	0.000406614	0.000135538	0.000542152	0.00149092	0.000542152	0	0	0.000542152	0
Brevibacterium	0	0	0	0	0	0	0	0	0	0	0	0	0	0	0.000135538	0	0	0
Brevundimonas	0	0.000135538	0	0	0.000271076	0	0	0	0	0	0	0	0	0	0	0.000135538	0	0
Burkholderia-Caballeronia-Paraburkholderia	0	0	0	0	0	0	0.000135538	0.000135538	0	0	0.000135538	0	0	0	0	0	0	0
Butyricicoccus	0	0	0	0	0	0.000135538	0.00515045	0.000135538	0.00352399	0.001762	0	0	0.000135538	0	0	0	0	0
Butyrivibrio	0	0	0	0	0	0	0	0	0	0	0.00067769	0	0	0	0	0	0	0
C0119_norank	0	0	0	0	0.000135538	0	0	0	0	0	0	0	0	0	0	0	0	0
CL500-29 marine group	0	0	0	0	0.000406614	0	0	0	0	0	0	0	0	0	0	0	0	0
Candidatus Arthromitus	0	0	0	0	0	0	0	0	0.000271076	0.00067769	0.000271076	0	0	0	0	0	0	0
Candidatus Competibacter	0	0	0	0	0.000948767	0	0	0	0	0	0	0	0	0	0	0.000406614	0	0
Candidatus Saccharimonas	0	0	0	0	0	0.000135538	0.000135538	0.000542152	0.000271076	0.00365953	0.00067769	0	0	0	0	0	0	0
Candidatus Stoquefichus	0	0	0	0	0	0.000135538	0.00067769	0.000135538	0.000406614	0	0	0	0.000135538	0	0	0	0.00243969	0.00121984
Caulobacter	0.0277853	0.0208729	0.0135538	0.0172133	0.0111141	0	0	0	0	0	0.00433722	0.00759013	0.00840336	0.010572	0.012334	0.0207373	0.0112497	0.0223638
Caulobacteraceae_Unclassified	0.00121984	0.000406614	0.001762	0.00162646	0.000135538	0	0	0	0	0	0	0.000271076	0.000271076	0.000406614	0.000135538	0	0.000271076	0
Chelativorans	0.000135538	0.000948767	0	0.000271076	0.000948767	0.00230415	0	0	0	0	0.00203307	0.00067769	0.000948767	0.00203307	0.0028463	0.00338845	0.0039306	0.00460829
Chitinophaga	0	0.000135538	0	0	0.000542152	0	0	0.000542152	0.000271076	0	0	0	0	0	0	0.000135538	0	0
Chitinophagaceae_uncultured	0	0	0	0	0.000135538	0	0	0	0	0	0	0	0	0	0	0	0	0
Chloroplast_norank	0.000135538	0.000406614	0.000271076	0	0.00121984	0	0	0	0	0	0	0	0	0	0	0.000135538	0.000406614	0.000406614
Christensenellaceae R-7 group	0	0	0	0	0	0.000406614	0.000271076	0	0	0	0.000135538	0	0	0	0	0.000406614	0	0
Christensenellaceae_uncultured	0	0	0	0	0	0.000135538	0.000135538	0	0	0	0	0	0	0	0	0	0	0
Chroococcidiopsis SAG 2023	0	0.000813229	0.000135538	0	0.00067769	0	0	0	0	0	0	0	0	0	0	0.000271076	0.00067769	0
Chryseobacterium	0	0.000135538	0	0	0.00162646	0	0	0	0	0	0	0	0.000135538	0	0.000135538	0.000135538	0	0
Clostridia UCG-014_norank	0	0	0	0	0	0.0306316	0.0229059	0.0150447	0.000813229	0.0127406	0.00989428	0	0	0	0.00189753	0.000271076	0.000135538	0
Clostridia vadinBB60 group_norank	0	0	0	0	0	0.000542152	0	0.000542152	0	0.00338845	0	0	0	0	0	0	0	0
Clostridium sensu stricto 1	0	0	0	0	0	0.000135538	0	0.000135538	0	0	0	0	0.000271076	0	0	0	0	0
Clostridium sensu stricto 18	0.000135538	0	0	0	0	0	0	0	0	0	0	0	0	0	0	0	0	0
Colidextribacter	0	0	0	0	0	0.0113852	0.0177555	0.0134183	0.00460829	0.0128761	0.00420168	0	0.00067769	0.000135538	0.00067769	0.000135538	0.000948767	0.000135538
Comamonadaceae_uncultured	0	0.000406614	0	0.000271076	0	0	0	0	0	0	0	0	0	0	0	0	0	0
Comamonas	0	0.000271076	0	0	0	0	0	0	0	0	0	0	0	0	0	0	0	0
Coprococcus	0	0	0	0	0	0	0.00623475	0	0	0	0	0	0	0	0	0	0	0
Coriobacteriaceae UCG-002	0	0	0	0	0	0.000135538	0.000542152	0.000135538	0.00121984	0.00067769	0.000271076	0	0	0	0	0	0.000271076	0
Coriobacteriales_Unclassified	0	0	0	0	0	0.000406614	0	0	0	0	0.00135538	0	0.000135538	0	0.000271076	0	0.00243969	0
Corynebacterium	0	0.000271076	0	0	0.001762	0	0	0	0	0	0.000135538	0	0	0	0	0.000135538	0.000271076	0.000271076
Cupriavidus	0	0	0	0	0.0010843	0	0	0.000135538	0	0	0	0	0	0	0	0	0	0
Curtobacterium	0	0	0	0	0	0	0	0	0	0	0	0	0	0	0	0	0.000135538	0
Cutibacterium	0.000948767	0.000948767	0.00121984	0.000271076	0.00243969	0	0	0	0	0	0.000135538	0	0.000135538	0	0.000271076	0.000271076	0.000948767	0.000542152
DNF00809	0	0	0	0	0	0	0	0.000135538	0	0	0	0	0	0	0	0	0	0
Dechloromonas	0.000135538	0.000406614	0	0	0.000406614	0	0	0	0	0	0	0	0	0	0	0.000271076	0	0.000135538
Defluviitaleaceae UCG-011	0	0	0	0	0	0.000135538	0	0	0	0	0	0	0	0	0	0	0	0
Deinococcus	0	0	0	0	0.000135538	0	0	0	0	0	0	0	0	0	0	0	0.000406614	0
Delftia	0.000542152	0.0056926	0	0.00352399	0	0	0	0	0	0	0	0	0	0	0	0	0	0
Desulfovibrio	0	0	0	0	0	0	0.000542152	0.000135538	0.0010843	0.000406614	0	0	0	0	0	0	0	0
Desulfovibrionaceae_uncultured	0	0	0	0	0	0.000135538	0.0180266	0.0109786	0.00745459	0.0111141	0.000135538	0	0	0	0	0	0	0
Dialister	0.000135538	0	0	0	0.000406614	0	0	0	0	0	0	0	0	0	0	0	0	0
Dongia	0	0	0	0	0	0	0	0	0	0	0	0	0	0	0	0	0.000135538	0
Dubosiella	0	0	0.000135538	0	0	0.00786121	0.0216861	0.0010843	0.000813229	0.00149092	0.0314448	0	0.00149092	0.000542152	0.00216861	0.00135538	0.00325291	0.00135538
Dysgonomonadaceae_uncultured	0	0.000135538	0	0	0	0	0	0	0	0	0	0	0	0	0	0	0	0
Eggerthellaceae_Unclassified	0	0	0	0	0	0	0	0.000271076	0.000271076	0.000542152	0	0	0	0	0	0	0	0
Eisenbergiella	0	0	0	0	0	0.000135538	0.00067769	0	0	0	0	0	0	0	0	0	0	0
Empedobacter	0	0	0	0	0.000271076	0	0	0	0	0	0	0	0	0	0	0	0	0
Enhydrobacter	0.000135538	0	0	0.000135538	0.00135538	0	0	0	0	0	0	0	0	0	0	0.000135538	0.00298184	0.000406614
Enterorhabdus	0	0	0	0	0	0.000948767	0.000271076	0.000271076	0.001762	0.00203307	0.000948767	0	0.00121984	0.000135538	0.000406614	0.000271076	0.000948767	0
Erysipelatoclostridium	0	0	0	0	0	0.0028463	0	0.000406614	0.000135538	0	0	0	0.00406614	0	0.000135538	0.000406614	0.0132827	0.0100298
Erysipelotrichaceae_uncultured	0	0	0	0	0	0.0120629	0.00203307	0.000135538	0.001762	0.00203307	0.00731906	0	0.001762	0	0.000271076	0.000135538	0.0056926	0.00149092
Escherichia-Shigella	0	0.000135538	0	0	0.000271076	0	0	0	0.000948767	0.000542152	0	0.000135538	0	0	0.000135538	0	0.000135538	0
Exiguobacterium	0	0	0	0	0.000406614	0	0	0	0	0	0	0	0	0	0	0.000135538	0	0
F082_norank	0	0	0	0	0.000271076	0	0	0	0	0	0	0	0	0	0	0	0	0
Faecalibaculum	0	0	0	0	0	0.000948767	0.000135538	0	0.000271076	0.000271076	0.00298184	0	0.000135538	0	0	0	0.000406614	0
Faecalitalea	0	0.000135538	0	0	0.000406614	0	0	0	0	0	0	0	0	0	0	0	0	0
Family XIII AD3011 group	0	0	0	0	0	0.000271076	0	0.000135538	0	0	0	0	0	0	0	0	0	0
Family XIII UCG-001	0	0	0	0	0	0	0.000271076	0.00067769	0.000813229	0.000271076	0	0	0	0	0	0	0	0
Fimbriimonadaceae_norank	0	0	0	0	0	0	0	0	0	0	0	0	0	0	0	0	0	0.000406614
Finegoldia	0	0	0	0	0	0	0	0	0	0	0	0	0	0.000135538	0	0	0	0
Flavobacteriaceae_uncultured	0	0	0	0	0	0.000135538	0	0	0	0	0	0	0	0	0	0	0	0
Frisingicoccus	0	0	0	0	0	0	0	0	0	0	0	0	0	0	0	0	0	0.000542152
Fusobacterium	0	0	0	0	0.000271076	0	0	0	0	0	0	0	0	0	0	0	0	0
GCA-900066575	0	0	0	0	0	0.000542152	0.001762	0.00257522	0.000542152	0.00338845	0.000271076	0	0	0	0	0	0.000542152	0
Gaiella	0	0	0	0	0	0	0	0.000406614	0.000135538	0.000135538	0	0.000271076	0	0	0	0	0.000135538	0
Gaiellales_norank	0	0.000271076	0	0	0.000406614	0	0.000135538	0.000135538	0.000135538	0.000135538	0	0	0	0	0	0	0.000135538	0
Gastranaerophilales_norank	0	0	0	0	0	0	0	0	0	0.000271076	0.000135538	0	0	0	0	0	0	0
Gemmatimonadaceae_uncultured	0	0	0.000135538	0	0	0	0	0	0	0	0	0	0	0	0	0	0	0
Glutamicibacter	0.000135538	0	0.000135538	0.000406614	0.000542152	0	0	0	0	0	0	0.000135538	0	0.000135538	0	0	0.000135538	0.000135538
Haematobacter	0.000135538	0	0	0	0	0	0	0	0	0	0	0	0	0	0	0	0	0
Halomonas	0.00542152	0.00189753	0.00162646	0.0028463	0.00921659	0.000948767	0	0	0	0	0.000813229	0.00149092	0.0010843	0.000542152	0.00379507	0.00216861	0.0096232	0.0130117
Harryflintia	0	0	0	0	0	0	0.000135538	0.000542152	0	0.000135538	0	0	0	0	0	0	0	0
Helicobacter	0	0	0	0	0	0.000813229	0.0134183	0.11453	0.00121984	0.0271076	0.000271076	0	0.00243969	0	0	0	0	0
Holdemania	0	0	0	0	0	0	0	0	0	0	0	0	0	0	0	0	0.00203307	0.000135538
Ignavibacterium	0	0.000135538	0	0	0	0	0	0	0	0	0	0	0	0	0	0	0	0
Ileibacterium	0	0	0	0	0	0	0	0	0	0	0.000542152	0	0	0	0	0	0	0
Ilumatobacter	0	0	0	0	0.000271076	0	0	0.000135538	0.000135538	0	0	0	0	0	0	0	0	0.000271076
Ilumatobacteraceae_uncultured	0	0	0	0	0	0	0	0.000135538	0	0.000135538	0	0	0	0	0	0	0	0
Incertae Sedis	0	0	0	0	0	0.00528599	0.000948767	0.00298184	0	0.00650583	0.00189753	0	0.000135538	0.000135538	0.001762	0	0.000406614	0
Intestinimonas	0	0	0	0	0	0	0.000948767	0.00067769	0	0.00067769	0	0	0	0	0	0	0	0
Intrasporangiaceae_Unclassified	0	0	0.000135538	0	0	0	0	0	0	0	0	0	0	0	0	0	0	0
Intrasporangium	0	0	0	0	0	0	0	0	0	0.000135538	0	0	0	0	0	0	0	0
JG30-KF-CM45_norank	0	0	0	0	0.000135538	0	0	0	0	0	0	0	0	0	0	0	0	0
JGI 0001001-H03	0	0	0	0	0	0	0	0	0.000135538	0	0	0	0	0	0	0	0	0
Janibacter	0	0	0	0	0.000271076	0	0	0	0	0	0	0	0	0	0	0	0	0
Jatrophihabitans	0	0	0	0	0.000135538	0	0	0	0	0	0	0	0	0	0	0	0	0
Jeotgalibaca	0	0.000135538	0	0	0	0	0	0	0	0	0	0	0	0	0	0	0	0
KD4-96_norank	0	0	0.000135538	0	0.000135538	0	0	0	0.000135538	0.000135538	0	0	0	0	0	0	0	0
Labrys	0.000135538	0.000135538	0	0.000135538	0	0	0.000135538	0	0.000271076	0	0	0	0.000542152	0	0	0	0	0
Lachnoanaerobaculum	0	0	0	0	0	0	0	0	0	0	0.000135538	0	0	0	0	0	0	0
Lachnoclostridium	0	0	0	0	0	0.00121984	0.00325291	0.000948767	0.0165356	0.00460829	0.00189753	0	0.00501491	0	0	0	0.00352399	0
Lachnospiraceae FCS020 group	0	0	0	0	0	0	0.00121984	0	0.000135538	0.00135538	0.000135538	0	0	0	0	0	0	0
Lachnospiraceae NK4A136 group	0.000135538	0	0	0.000135538	0	0.0437788	0.1537	0.123882	0.296693	0.132014	0.0356465	0	0.00867444	0.00162646	0.00772567	0	0.0067769	0.000813229
Lachnospiraceae UCG-001	0	0	0	0	0	0.000135538	0.0067769	0.00230415	0.00203307	0.00718352	0.000135538	0	0.000135538	0	0.000271076	0	0.000271076	0
Lachnospiraceae UCG-006	0.000135538	0	0	0	0	0.000813229	0.0010843	0.00149092	0.00623475	0.00271076	0.000135538	0	0	0.000135538	0.000271076	0	0.000406614	0
Lachnospiraceae UCG-008	0	0	0	0	0	0	0.000406614	0	0	0	0	0	0	0	0	0	0	0
Lachnospiraceae_Unclassified	0	0	0	0	0	0.0010843	0.00067769	0.00135538	0.00162646	0.00460829	0.000135538	0	0	0	0	0	0	0.000406614
Lachnospiraceae_uncultured	0	0	0.000135538	0	0	0.0166712	0.0597723	0.049878	0.0307671	0.0635674	0.0245324	0	0.00460829	0.000406614	0.00243969	0.000135538	0.0124695	0.00203307
Lactobacillus	0	0.000135538	0	0	0.00121984	0.0360531	0.00528599	0.0254812	0.105449	0.0487937	0.0120629	0	0	0.000948767	0.000542152	0.000135538	0.0010843	0.000406614
Lactonifactor	0	0	0	0	0	0	0	0	0	0	0	0	0	0	0	0	0	0.000542152
Ligilactobacillus	0.000271076	0	0	0.00067769	0.00135538	0.00433722	0.00149092	0.00447276	0.0101654	0.00786121	0.0039306	0	0.014367	0	0.000135538	0.00243969	0.00203307	0.00542152
Limosilactobacillus	0.000135538	0	0	0.000135538	0	0.00799675	0.000948767	0.00908105	0.0101654	0.00718352	0.00352399	0	0	0.000135538	0.000271076	0.000135538	0	0.000135538
Lysobacter	0	0.000135538	0	0	0	0	0	0	0	0	0	0	0.000271076	0	0	0	0.000135538	0.000406614
MB-A2-108_norank	0	0	0	0	0	0	0.000135538	0	0.000135538	0	0	0	0	0	0	0	0	0
Marvinbryantia	0	0	0	0	0.000271076	0.00067769	0.000135538	0.000406614	0	0.000813229	0.000135538	0	0.000135538	0	0	0	0	0
Massilia	0	0	0	0	0	0	0	0	0	0	0	0.000135538	0	0	0	0	0	0
Mesorhizobium	0.000271076	0	0.000406614	0.000271076	0	0.000271076	0.000271076	0	0.000135538	0.000406614	0.000271076	0	0.000542152	0	0.000271076	0	0	0
Methylobacillus	0	0	0	0	0	0	0	0	0	0.000135538	0	0	0	0	0	0	0	0
Methylobacterium-Methylorubrum	0	0.000271076	0	0	0.00121984	0	0	0	0	0.000135538	0.000135538	0	0	0	0.000542152	0	0	0
Methyloligellaceae_uncultured	0.000135538	0	0	0	0	0	0	0	0	0	0	0	0	0	0	0	0	0
Methylotenera	0	0	0	0	0.000135538	0	0	0	0	0	0	0	0	0	0	0	0	0
Methyloversatilis	0	0.000406614	0.000135538	0	0	0	0	0	0	0	0	0	0	0	0	0	0	0
Methylovirgula	0	0	0	0	0	0	0.000135538	0.000135538	0.000271076	0.000271076	0	0	0	0	0	0	0.000271076	0
Microbacterium	0.000271076	0.000406614	0.00121984	0.000406614	0.000813229	0.00067769	0	0	0	0	0.000135538	0	0	0	0	0	0.0711575	0
Microcella	0	0	0	0	0	0.00149092	0	0	0	0	0.000135538	0.000271076	0	0	0.000271076	0.000542152	0.0010843	0.000948767
Microcoleus PCC-7113	0	0	0	0	0	0	0	0	0.000135538	0	0	0	0	0	0	0	0	0
Microtrichales_norank	0	0	0	0	0	0	0	0.000271076	0	0	0	0	0	0	0	0	0	0
Mitochondria_norank	0	0	0	0	0	0	0.000271076	0.000135538	0.000135538	0.000135538	0.000135538	0	0	0	0	0	0	0
Mogibacterium	0	0.000135538	0	0	0	0	0	0	0	0	0	0	0	0	0	0	0	0
Monoglobus	0	0.000135538	0	0	0	0.000542152	0.000135538	0	0	0.000135538	0.000135538	0	0	0	0	0	0	0
Morganella	0	0	0	0	0	0	0	0	0	0	0	0	0.000135538	0	0	0	0	0
Mucispirillum	0	0	0	0	0	0.00230415	0.00067769	0.0067769	0	0.00230415	0.0028463	0	0.00230415	0	0.000813229	0	0.000542152	0.00352399
Muribaculaceae_norank	0.000542152	0.000271076	0	0.00162646	0	0.442532	0.307536	0.365953	0.358769	0.464896	0.393467	0.000271076	0.0336134	0.00271076	0.118867	0.0813229	0.0974519	0.0233126
Muribaculum	0	0	0	0	0	0.00352399	0.00203307	0.0150447	0.00447276	0.00826782	0.00338845	0	0.000542152	0	0.000813229	0	0.000406614	0.000135538
Myceligenerans	0	0.000135538	0	0	0	0	0	0	0	0	0	0	0	0	0	0	0	0
Mycobacterium	0	0	0	0	0	0	0	0.000271076	0.000135538	0.000271076	0.000135538	0	0.000271076	0	0	0	0	0
Mycoplasma	0	0	0	0	0	0	0.000813229	0	0.000271076	0.000948767	0	0	0	0	0	0	0	0
NB1-j_norank	0	0	0	0	0	0	0	0	0	0	0	0	0	0	0	0	0	0.000271076
NK4A214 group	0	0	0	0	0	0.001762	0.000542152	0.00162646	0	0	0.000542152	0	0	0	0.000135538	0	0	0
Nannocystis	0	0	0	0	0.000135538	0	0	0	0	0	0	0	0	0	0	0	0	0
Negativibacillus	0	0	0	0	0	0	0.000542152	0.000813229	0	0.000406614	0	0	0	0	0.000135538	0	0	0
Neisseria	0	0	0	0	0	0	0	0	0.000135538	0	0	0	0	0	0	0	0	0
Neisseriaceae_uncultured	0	0	0	0	0	0	0	0	0	0	0	0	0.000135538	0	0	0	0	0
Nesterenkonia	0.000948767	0.00162646	0	0.00067769	0.0100298	0	0	0	0	0	0.000135538	0	0.000135538	0.000542152	0.000135538	0.000542152	0.000406614	0.000948767
Nocardioides	0.000542152	0.000135538	0	0	0.000271076	0	0	0	0	0.000135538	0	0	0	0	0	0	0.000135538	0
Novosphingobium	0	0	0	0	0	0	0	0	0	0.000271076	0	0	0	0	0	0	0	0
OLB13	0	0	0	0	0	0	0	0	0	0	0	0	0	0	0	0.000542152	0	0
Odoribacter	0	0	0	0	0	0.00149092	0.00243969	0.00406614	0.000271076	0.0107075	0.00420168	0	0	0	0.001762	0	0.00243969	0
Olsenella	0	0	0	0	0	0	0.000135538	0	0.000135538	0.000135538	0	0	0	0	0	0	0	0
Oscillibacter	0	0	0	0	0	0.00067769	0.0111141	0.00216861	0.00257522	0.00365953	0.00379507	0	0	0.000135538	0.000271076	0	0	0.000135538
Oscillospiraceae_Unclassified	0	0	0	0	0	0.000135538	0.001762	0	0	0	0	0	0	0	0	0	0	0
Oscillospiraceae_uncultured	0	0	0	0	0	0.00813229	0.0256167	0.019653	0.000406614	0.00786121	0.00867444	0	0.000271076	0	0.00067769	0	0.000542152	0
Pajaroellobacter	0	0	0	0	0	0	0.000271076	0.000135538	0.000135538	0	0	0	0	0	0	0	0	0
Paludicola	0	0	0	0	0	0	0	0.000271076	0	0.000406614	0	0	0.000135538	0	0	0	0.000135538	0
Parabacteroides	0	0	0	0.000135538	0	0.0113852	0.0028463	0.00731906	0.000542152	0.000135538	0.00515045	0	0.00447276	0	0.00067769	0.00121984	0.00406614	0.00230415
Paracoccus	0	0	0	0	0.000135538	0	0	0	0	0	0	0	0	0	0	0	0	0
Paraprevotella	0	0	0	0	0	0.00067769	0.000542152	0.000135538	0	0.000135538	0.000813229	0	0.00067769	0	0.000135538	0	0	0
Parasutterella	0	0.000271076	0.000135538	0.000135538	0	0.00731906	0.00704798	0.00203307	0.0208729	0.00691244	0.00352399	0	0.00216861	0.000135538	0.000948767	0.00149092	0.0150447	0.0124695
Parvibacter	0	0	0	0	0	0	0	0	0	0.000271076	0	0	0	0	0	0	0.00067769	0
PeM15_norank	0	0	0	0	0.000135538	0	0	0	0	0	0	0	0	0	0	0	0	0
Pelagibacterium	0.001762	0.00487937	0.0010843	0.0028463	0.0117918	0.00067769	0	0	0	0	0	0.000271076	0	0.000135538	0.000813229	0.0010843	0.00121984	0.00271076
Pelomonas	0	0.000135538	0	0.000135538	0	0	0	0	0	0	0.000135538	0	0.000135538	0.000271076	0	0	0	0
Peptococcaceae_uncultured	0	0	0	0	0.000135538	0.00420168	0.0104364	0.00189753	0.000406614	0.00460829	0.00460829	0	0	0	0	0	0.000813229	0.000271076
Peptococcus	0	0	0	0	0	0.000271076	0.000135538	0.000542152	0	0.00067769	0	0	0	0	0	0	0	0
Peptoniphilus	0	0	0	0	0.000406614	0	0	0	0	0	0	0	0	0	0	0	0	0
Phascolarctobacterium	0	0	0	0	0	0	0	0	0	0	0.000406614	0	0.00203307	0.000271076	0.00311738	0	0	0
Phenylobacterium	0	0	0	0	0	0	0	0.000135538	0	0	0	0	0	0	0	0	0	0
Phreatobacter	0	0	0	0	0.000135538	0	0	0	0	0	0	0	0	0	0	0	0	0
Phyllobacterium	0.000948767	0.00243969	0.00908105	0.0169423	0.00189753	0.000271076	0.000135538	0	0	0.000135538	0.000135538	0	0.000813229	0.000135538	0	0	0	0
Pla4 lineage_norank	0	0	0	0	0	0	0	0	0	0	0	0	0	0	0	0	0	0.000406614
Polynucleobacter	0	0	0	0	0	0	0	0.000135538	0	0	0	0	0	0	0	0	0	0
Porphyromonas	0	0	0.000135538	0	0	0	0	0	0	0	0	0	0	0	0	0	0	0
Prevotella	0	0	0	0	0.000813229	0.000542152	0.104229	0.066007	0.00921659	0.00691244	0.000813229	0	0.000135538	0	0	0	0	0
Prevotella_7	0	0	0	0	0	0	0	0	0	0	0	0	0	0	0	0	0.000135538	0
Prevotellaceae NK3B31 group	0	0	0	0	0	0.000406614	0.00230415	0	0	0	0	0	0	0	0	0	0	0
Prevotellaceae UCG-001	0	0	0	0	0	0.0811873	0.00257522	0.00149092	0.00067769	0.000542152	0.173895	0	0.0590946	0	0.0211439	0.00135538	0.0101654	0.00772567
Prevotellaceae_Unclassified	0	0	0	0	0	0	0.0010843	0.00067769	0	0.000406614	0	0	0	0	0	0	0	0
Prolixibacteraceae_uncultured	0	0	0.000135538	0	0	0	0	0	0	0	0	0	0	0	0	0	0	0
Pseudarthrobacter	0	0	0	0	0	0	0.00135538	0.000135538	0.000135538	0.000948767	0	0	0	0	0	0	0	0
Pseudolabrys	0	0	0	0	0	0	0.000135538	0	0	0	0	0	0	0	0	0	0	0
Pseudomonas	0.000542152	0.000406614	0.000542152	0	0.00149092	0	0	0	0	0	0.000135538	0.000135538	0	0	0	0	0.000406614	0.0010843
Pseudonocardia	0	0	0	0	0.000135538	0	0	0	0	0	0	0	0	0	0	0	0	0
Pseudopropionibacterium	0	0	0	0	0	0	0	0	0	0	0	0	0	0	0	0	0.000271076	0
Pseudorhodoplanes	0	0	0	0	0.000135538	0	0	0	0	0	0	0	0	0	0	0	0	0
Pygmaiobacter	0	0	0	0	0	0.000542152	0	0	0	0	0.000135538	0	0	0	0	0	0	0
RB41	0	0	0	0	0.000271076	0	0.000135538	0	0	0	0	0	0	0	0	0	0	0
RF39_norank	0	0	0	0	0	0.0128761	0.000135538	0.000271076	0	0	0.00271076	0	0	0	0	0	0	0
Ralstonia	0.903361	0.828544	0.860531	0.818108	0.797235	0.00474383	0.000271076	0.000135538	0	0.000135538	0.136216	0.965031	0.739496	0.95473	0.757658	0.805503	0.613581	0.815126
Ramlibacter	0	0	0	0	0	0	0.000135538	0	0.000135538	0	0	0	0	0	0	0	0	0
Renibacterium	0	0	0.000406614	0	0.000271076	0	0	0	0	0	0	0	0	0	0	0	0.000135538	0
Reyranella	0.000542152	0	0	0.000135538	0	0	0.000135538	0	0.000135538	0	0	0	0.00067769	0	0	0	0	0
Rhodanobacter	0	0	0	0	0	0.00121984	0.000135538	0.000135538	0.000135538	0.000135538	0	0	0	0	0	0	0	0
Rhodococcus	0.000135538	0.000135538	0.00067769	0.00704798	0.000135538	0	0	0	0	0	0	0	0.000135538	0.00216861	0	0	0.000406614	0
Rhodopirellula	0	0	0	0	0.000271076	0	0	0	0	0	0	0	0	0	0	0	0	0
Rhodospirillales_norank	0	0	0	0	0	0.000135538	0	0	0	0	0.000406614	0	0	0	0.000406614	0	0	0
Rikenella	0	0	0	0	0	0.00067769	0.00135538	0.00243969	0.00149092	0.00216861	0.000948767	0	0	0	0.000135538	0	0	0
Rikenellaceae RC9 gut group	0	0	0	0.000135538	0	0.00311738	0.00067769	0.00203307	0.000271076	0.000813229	0.00189753	0	0.0010843	0	0	0	0.000271076	0
Rodentibacter	0	0	0	0	0.000271076	0	0	0	0.000135538	0	0	0	0	0	0	0.000135538	0	0
Rokubacteriales_norank	0	0	0	0	0.000271076	0	0	0	0.000135538	0	0	0	0	0	0	0	0	0
Roseburia	0	0	0	0	0	0.00230415	0.00786121	0.000948767	0.0103009	0.0142315	0.00718352	0	0.000948767	0	0	0	0.00067769	0
Roseiflexaceae_uncultured	0	0	0	0	0	0	0	0.000135538	0.000135538	0	0	0	0	0	0	0	0	0
Rothia	0	0	0	0	0	0	0	0	0	0	0	0	0	0	0	0	0.000135538	0.000271076
Rs-E47 termite group_norank	0	0	0	0	0	0	0	0	0	0.000948767	0.000271076	0	0	0	0.000135538	0	0	0
Rubellimicrobium	0	0	0	0	0.000135538	0	0	0	0	0	0	0	0	0	0	0	0	0
Rubrobacter	0	0	0	0	0.000135538	0	0	0	0	0	0	0	0	0	0	0	0	0
Ruminococcaceae_norank	0	0	0	0	0	0.00067769	0	0	0	0.000135538	0.00298184	0	0.000271076	0	0.000406614	0	0.000271076	0.000135538
Ruminococcaceae_uncultured	0	0	0	0	0	0.00257522	0.00271076	0.00271076	0.0164001	0.0100298	0.0028463	0	0.000813229	0	0.000813229	0.0056926	0.000406614	0
Ruminococcus	0	0	0	0	0	0.0117918	0.0233126	0.0109786	0	0.000135538	0.0195175	0	0	0	0.00325291	0.00162646	0	0
SC-I-84_norank	0	0	0	0	0.00067769	0	0	0	0	0	0	0	0	0	0	0	0	0
SHA-26_norank	0	0	0	0	0	0	0	0	0	0	0	0	0	0	0.000135538	0.000135538	0	0
SM2D12_norank	0	0	0	0	0	0	0	0	0	0	0	0	0	0	0.000406614	0	0	0
Saccharopolyspora	0	0	0	0	0	0	0	0	0	0	0	0	0.000135538	0	0.000542152	0.000271076	0.000135538	0.00067769
Sanguibacter-Flavimobilis	0	0	0	0	0	0	0	0	0	0	0	0	0	0	0	0	0	0.000135538
Scopulibacillus	0	0	0	0	0.000135538	0	0	0	0	0	0	0	0	0	0	0	0	0
Sediminibacterium	0.000135538	0	0	0	0	0	0	0	0	0	0	0	0	0	0	0	0	0
Selenomonas	0	0	0	0	0	0	0	0	0	0	0	0	0	0	0	0	0.000135538	0
Serratia	0	0.000135538	0	0.000135538	0	0	0	0	0	0	0	0.000271076	0	0	0	0	0	0.000135538
Sphingobium	0	0.000135538	0	0.000135538	0	0	0	0	0	0	0	0.000135538	0	0	0.000135538	0	0	0.000135538
Sphingomonas	0.0479805	0.105313	0.0985362	0.116563	0.109108	0	0	0	0.000135538	0	0.00555706	0.0170778	0.0306316	0.0174844	0.016129	0.030225	0.0296828	0.0271076
Spirosomaceae_uncultured	0.000271076	0	0	0	0	0	0	0	0	0	0	0	0	0	0	0	0	0
Staphylococcus	0.000135538	0.000948767	0.0010843	0	0.0010843	0.000542152	0	0	0	0	0	0	0.000135538	0	0	0.000271076	0	0
Stenotrophomonas	0.000542152	0	0	0	0.000271076	0	0	0	0	0	0	0	0	0	0	0	0	0
Steroidobacteraceae_uncultured	0	0	0	0	0.000135538	0	0	0	0	0	0	0	0	0	0	0	0	0
Streptacidiphilus	0	0.000542152	0	0	0.000406614	0	0	0	0	0	0	0	0	0	0	0	0	0
Streptococcus	0.000271076	0.000135538	0.000135538	0	0.0010843	0.000406614	0	0.000271076	0.000813229	0	0.000271076	0	0.000542152	0	0.000542152	0.000271076	0.000271076	0.00067769
Subgroup 5_norank	0	0	0	0	0.000271076	0	0	0	0	0	0	0	0	0	0	0	0	0
Succiniclasticum	0	0	0	0	0.000271076	0	0	0	0	0	0	0	0	0	0	0	0	0
Tepidiphilus	0	0	0	0	0.000135538	0	0	0	0	0	0	0	0	0	0	0	0	0
Terrabacter	0	0	0	0	0.000135538	0	0	0	0	0	0	0	0	0	0	0	0	0
Terrimonas	0	0	0	0	0	0	0	0	0	0	0	0	0	0	0.000271076	0	0	0
Terrisporobacter	0	0	0	0	0	0	0	0	0	0.000135538	0	0	0	0	0	0	0	0
Thauera	0.000135538	0	0	0	0	0	0	0	0	0	0	0	0	0	0	0	0	0.000271076
Thermoanaerobacterium	0	0	0	0	0	0	0	0	0	0	0	0	0	0	0	0	0	0.000406614
Thermus	0.000271076	0	0	0	0	0	0	0	0	0	0	0	0	0	0	0	0	0
Tsukamurella	0	0	0	0	0	0.000135538	0	0	0	0.000135538	0	0	0	0	0	0	0	0
Tumebacillus	0	0	0	0	0	0	0	0	0	0	0	0	0	0	0	0	0.000135538	0
Turicibacter	0	0	0	0	0	0	0	0	0	0	0.000135538	0	0	0	0	0	0	0
Tuzzerella	0	0	0	0	0	0.000271076	0.000135538	0	0	0.00135538	0.000271076	0	0	0	0	0	0	0
Tyzzerella	0	0	0	0	0	0.0199241	0.0067769	0.00162646	0.00406614	0.00379507	0.00867444	0	0.00623475	0	0.000948767	0	0.000406614	0.000542152
UBA1819	0	0	0	0	0	0.000135538	0	0	0	0	0	0	0	0	0	0	0	0
UCG-001	0	0	0	0	0.000406614	0	0	0	0	0	0	0	0	0	0	0	0	0
UCG-003	0	0	0	0	0	0.00067769	0	0	0	0	0.000135538	0	0	0	0	0	0	0
UCG-005	0	0	0	0	0.0010843	0.00271076	0.0010843	0.00067769	0	0.000135538	0.000271076	0	0	0	0	0	0	0
UCG-008	0	0	0	0	0	0.00189753	0.000135538	0	0	0	0	0	0	0	0	0	0	0
UCG-009	0	0	0	0	0	0.000135538	0.0010843	0.000406614	0	0.00067769	0	0	0	0	0	0	0	0
UCG-010_norank	0	0	0	0	0.000542152	0.00067769	0.000542152	0.000542152	0	0	0	0	0	0	0	0	0	0
Unclassified	0	0	0	0	0	0.00121984	0	0	0	0.000135538	0	0	0.000135538	0	0	0.000135538	0	0.000135538
Ureibacillus	0	0	0	0	0.000135538	0	0	0	0	0	0	0	0	0	0	0	0	0
Variovorax	0	0	0	0	0.000271076	0	0	0.000135538	0	0.000135538	0.000135538	0	0	0	0	0	0.000135538	0
Veillonella	0	0	0	0	0	0.000406614	0	0	0	0	0	0	0	0	0	0	0.000135538	0
Vibrionimonas	0	0	0	0	0	0.000271076	0.0010843	0.00121984	0.00121984	0.00121984	0	0	0	0	0	0	0	0
Vicinamibacterales_norank	0	0	0	0.000135538	0.000542152	0	0	0	0	0	0	0	0	0	0.000135538	0	0.000271076	0
WPS-2_norank	0	0	0	0.000135538	0.000948767	0	0	0	0	0	0	0	0	0	0	0	0	0
Xanthobacteraceae_Unclassified	0	0	0	0	0	0	0	0.000271076	0	0	0	0	0	0	0	0	0	0
Xanthobacteraceae_uncultured	0	0	0	0	0	0	0	0	0.000135538	0.000271076	0	0	0	0	0	0	0	0
Yoonia-Loktanella	0	0	0.000271076	0	0	0	0	0	0	0	0	0	0	0	0	0	0	0
[Clostridium] innocuum group	0	0	0	0	0	0	0	0	0	0	0	0	0.000135538	0	0	0	0.00162646	0.0010843
[Clostridium] methylpentosum group_norank	0	0	0	0	0	0	0	0	0.00149092	0	0	0	0	0	0	0	0	0
[Eubacterium] brachy group	0	0	0	0	0	0	0.000135538	0.000948767	0.00243969	0.000948767	0.000406614	0	0.000135538	0	0	0	0	0
[Eubacterium] coprostanoligenes group_norank	0	0	0	0	0	0.0211439	0.0253456	0.026701	0	0.00542152	0.00772567	0	0.000135538	0	0.00121984	0.00135538	0.0039306	0.000406614
[Eubacterium] nodatum group	0	0	0	0	0	0.00121984	0.000135538	0.000135538	0.000948767	0	0	0	0	0	0	0	0.000406614	0
[Eubacterium] ruminantium group	0	0	0	0	0	0.0149092	0	0	0	0	0.00365953	0	0	0	0	0	0	0
[Eubacterium] siraeum group	0	0	0	0	0	0.00271076	0.00420168	0.00243969	0.000135538	0	0.00352399	0	0.000135538	0	0.000813229	0.000135538	0	0
[Eubacterium] xylanophilum group	0	0	0	0	0	0.00203307	0.0222282	0.0067769	0.00230415	0.010572	0.00271076	0	0.000135538	0	0.00067769	0	0	0
[Ruminococcus] torques group	0	0	0	0	0	0.000135538	0	0.000135538	0	0	0	0	0	0	0	0	0	0

## Sheet: Figure 3C
	Vehicle					AOM/DSS					Low dose (0.7g/kg)				High dose (1.4g/kg)
Desulfobacterota	0	0	0	0	0	0.0135538	1.85687	1.11141	0.867444	1.16563	0.0135538	0	0	0	0	0	0	0
Bacteroides	0	0	0	0	0	6.81757	3.1987	1.97886	2.87341	0.420168	0.433722	0	2.94118	0.0406614	0.189753	0.420168	0.528598	0.542152
Bosea	0.0813229	0.216861	0.243969	0.433722	0.10843	0	0	0	0	0	0	0	0.216861	0.0406614	0.0135538	0.0135538	0.0542152	0.0542152
Colidextribacter	0	0	0	0	0	1.13852	1.77555	1.34183	0.46083	1.28761	0.420168	0	0.067769	0.0135538	0.067769	0.0135538	0.0948767	0.0135538
Caulobacter	2.77853	2.08729	1.35538	1.72133	1.11141	0	0	0	0	0	0.433722	0.759013	0.840336	1.0572	1.2334	2.07373	1.12497	2.23638
Muribaculum	0	0	0	0	0	0.352399	0.203307	1.50447	0.447276	0.826782	0.338845	0	0.0542152	0	0.0813229	0	0.0406614	0.0135538
Ralstonia	90.3361	82.8544	86.0531	81.8108	79.7235	0.474383	0.0271076	0.0135538	0	0.0135538	13.6216	96.5031	73.9496	95.473	75.7658	80.5503	61.3581	81.5126

## Sheet: Figure 4A
Muc2					Occludin
Vehicle	AOM/DSS	Low dose (0.7g/kg)	High dose (1.4g/kg)		Vehicle	AOM/DSS	Low dose (0.7g/kg)	High dose (1.4g/kg)
45.0657	23.6717	27.6793	38.7879		13.6179	8.76004	10.274	15.2069
51.5015	29.7247	42.1633	48.8032		13.1153	7.133	10.2777	15.4583
63.114	18.7311	35.0339	45.0657		16.5026	5.09272	11.0184	12.9122
ZO-1					ZO-2
Vehicle	AOM/DSS	Low dose (0.7g/kg)	High dose (1.4g/kg)		Vehicle	AOM/DSS	Low dose (0.7g/kg)	High dose (1.4g/kg)
15.0967	9.23639	15.0386	20.92		26.2207	8.31818	11.2114	21.933
12.2005	10.504	15.8518	18.6783		34.9384	8.89445	11.8122	23.1651
13.4955	8.96506	12.4784	18.0699		31.5727	8.625	14.9577	18.3423
E-cadherin
Vehicle	AOM/DSS	Low dose (0.7g/kg)	High dose (1.4g/kg)
25.3892	4.18415	7.95137	17.3767
16.5644	6.19182	10.5756	15.214
17.5771	9.87077	13.4132	15.8359

## Sheet: Figure 4B
NLRP3					GSDME
Vehicle	AOM/DSS	Low dose (0.7g/kg)	High dose (1.4g/kg)		Vehicle	AOM/DSS	Low dose (0.7g/kg)	High dose (1.4g/kg)
5.66019	11.6985	7.4866	5.96013		8.00855	30.0458	14.0661	8.9169
6.20137	11.6137	8.26308	10.2902		6.05804	24.5986	19.2474	9.12702
5.96801	15.2935	11.6985	6.05029		6.51788	24.7023	12.9452	4.78846
HMGB1					IL-1β
Vehicle	AOM/DSS	Low dose (0.7g/kg)	High dose (1.4g/kg)		Vehicle	AOM/DSS	Low dose (0.7g/kg)	High dose (1.4g/kg)
15.2618	32.0264	20.2778	24.9248		5.16688	12.019	9.79489	9.10693
15.6488	28.3585	17.8721	17.1758		6.38638	14.8011	10.7209	8.64468
12.5645	32.2786	24.4841	14.7776		5.37281	11.1486	8.9171	6.56387
IL-18
Vehicle	AOM/DSS	Low dose (0.7g/kg)	High dose (1.4g/kg)
13.1408	29.5644	20.0684	13.8193
16.0003	22.3472	16.2527	8.56663
17.4846	30.0359	23.1874	13.9315

[truncated: 13 more sheets: Figure 5B, Figure 5C, Figure 6A, Figure 6B, Figure 6C, Figure 6D, Figure 7A, Figure 7B, Figure 7C, Figure 8A, Figure 8B, Figure S1, Figure S2]
